# Supplementary material for: A Novel lncRNA Regulates the Toll-Like Receptor Signaling Pathway and Related Immune Function by Stabilizing FOS mRNA as a Competitive Endogenous RNA
Source: Front Immunol. 2019 Apr 17;10:838. doi: 10.3389/fimmu.2019.00838 (PMC6478817; doi:10.3389/fimmu.2019.00838)
Supplement: Supplementary file 2 [file Table_2.xlsx]

## Sheet: Sheet1
Table S2. The expression abundance and fold change of the genes between two treatments
test_id	gene_id	gene	locus	sample_1	sample_2	status	value_1	value_2	log2(fold_change)	test_stat	p_value	q_value	significant
ENSGALG00000025797	ENSGALG00000025797	-	17:4660791-4785977	B	E	NOTEST	0.124181	0.000190152	-9.35108	0	1	1	no
ENSGALG00000009117	ENSGALG00000009117	-	JH376158.1:4341-7047	B	E	NOTEST	0.110793	0.00470249	-4.5583	0	1	1	no
ENSGALG00000016367	ENSGALG00000016367	SNTG2	3:92194318-92322153	B	E	NOTEST	0.0664583	0.00329962	-4.33208	0	1	1	no
ENSGALG00000009006	ENSGALG00000009006	-	2:21523764-21533990	B	E	NOTEST	0.0408235	0.00312769	-3.70623	0	1	1	no
ENSGALG00000013247	ENSGALG00000013247	CCDC83	1:189532520-189550487	B	E	NOTEST	0.025839	0.00211128	-3.61336	0	1	1	no
ENSGALG00000027011	ENSGALG00000027011	-	AADN03015837.1:31-1319	B	E	NOTEST	0.164039	0.0152323	-3.42883	0	1	1	no
ENSGALG00000028399	ENSGALG00000028399	-	16:247112-252747	B	E	OK	1.50409	0.151889	-3.3078	-3.51319	0.0004	0.0356896	yes
ENSGALG00000018528	ENSGALG00000018528	-	27:428857-429692	B	E	NOTEST	0.393823	0.0461118	-3.09434	0	1	1	no
ENSGALG00000015632	ENSGALG00000015632	TRPA1	2:116997436-117055053	B	E	OK	0.875953	0.108132	-3.01806	-5.02256	5e-05	0.00697062	yes
ENSGALG00000002123	ENSGALG00000002123	OSCP1	23:3977705-3987124	B	E	OK	1.75468	0.245597	-2.83685	-3.50879	5e-05	0.00697063	yes
ENSGALG00000027408	ENSGALG00000027408	CECR6	1:61776727-61785573	B	E	NOTEST	0.223277	0.0318374	-2.81004	0	1	1	no
ENSGALG00000001122	ENSGALG00000001122	CALN1	19:955426-1061274	B	E	NOTEST	0.0528473	0.00805961	-2.71305	0	1	1	no
ENSGALG00000006329	ENSGALG00000006329	IL9	13:14562899-14565599	B	E	NOTEST	0.0639511	0.00992375	-2.68801	0	1	1	no
ENSGALG00000000353	ENSGALG00000000353	DHRS7C	18:93472-103132	B	E	NOTEST	0.0272282	0.00439447	-2.63134	0	1	1	no
ENSGALG00000001206	ENSGALG00000001206	-	13:7707478-7710846	B	E	OK	1.11307	0.185097	-2.5882	-2.32269	0.00045	0.0389058	yes
ENSGALG00000016127	ENSGALG00000016127	SH3BGR	1:107392916-107418544	B	E	NOTEST	0.0584513	0.00973839	-2.58548	0	1	1	no
ENSGALG00000028564	ENSGALG00000028564	GRP	Z:911811-916640	B	E	NOTEST	0.0331814	0.00575891	-2.52651	0	1	1	no
ENSGALG00000027503	ENSGALG00000027503	-	LGE64:168864-182588	B	E	OK	3.19496	0.576744	-2.46979	-4.22558	5e-05	0.00697062	yes
ENSGALG00000018557	ENSGALG00000018557	SOD3	4:73280250-73281120	B	E	OK	15.3698	2.829	-2.44173	-4.49761	5e-05	0.00697062	yes
ENSGALG00000027875	ENSGALG00000027875	-	Z:7216373-7334163	B	E	NOTEST	0.226254	0.0416568	-2.44132	0	1	1	no
ENSGALG00000027739	ENSGALG00000027739	CPNE9	12:11277817-11469823	B	E	NOTEST	0.0565229	0.0104333	-2.43764	0	1	1	no
ENSGALG00000023523	ENSGALG00000023523	-	19:8749319-8750218	B	E	OK	1.16882	0.217525	-2.4258	-1.21204	0.0785	0.626369	no
ENSGALG00000014280	ENSGALG00000014280	AICDA	1:75409239-75413213	B	E	NOTEST	0.0933509	0.0175441	-2.41168	0	1	1	no
ENSGALG00000004394	ENSGALG00000004394	PCBP3	7:6711550-6728660	B	E	NOTEST	0.143462	0.0276919	-2.37314	0	1	1	no
ENSGALG00000028268	ENSGALG00000028268	-	AADN03010737.1:20-2317	B	E	OK	2.76467	0.546812	-2.33799	-3.31842	5e-05	0.00697062	yes
ENSGALG00000027901	ENSGALG00000027901	THRSP	1:192066182-192066590	B	E	OK	129.475	25.7244	-2.33147	-7.28581	5e-05	0.00697062	yes
ENSGALG00000021386	ENSGALG00000021386	-	14:13396637-13397948	B	E	NOTEST	0.296335	0.0627654	-2.23919	0	1	1	no
ENSGALG00000015145	ENSGALG00000015145	TMC1	Z:35666935-35725728	B	E	NOTEST	0.0426832	0.00914835	-2.22208	0	1	1	no
ENSGALG00000029114	ENSGALG00000029114	-	8:10976789-10990290	B	E	NOTEST	0.0836629	0.0180494	-2.21263	0	1	1	no
ENSGALG00000020032	ENSGALG00000020032	C1orf100	3:34138367-34143379	B	E	NOTEST	0.085102	0.0184634	-2.20452	0	1	1	no
ENSGALG00000000807	ENSGALG00000000807	-	28:1923863-1924736	B	E	NOTEST	0.520843	0.114101	-2.19054	0	1	1	no
ENSGALG00000015384	ENSGALG00000015384	CHRNB3	Z:53438861-53449521	B	E	NOTEST	0.622854	0.136467	-2.19034	0	1	1	no
ENSGALG00000003462	ENSGALG00000003462	OCM	14:1020715-1024105	B	E	NOTEST	0.520406	0.115105	-2.17669	0	1	1	no
ENSGALG00000011849	ENSGALG00000011849	interleukin-2	4:53134198-53137244	B	E	NOTEST	0.0972448	0.0217988	-2.15737	0	1	1	no
ENSGALG00000005898	ENSGALG00000005898	DND1	13:378860-380094	B	E	NOTEST	0.166036	0.0379183	-2.13052	0	1	1	no
ENSGALG00000001129	ENSGALG00000001129	KIRREL3	24:451347-687741	B	E	NOTEST	0.0668417	0.0155261	-2.10605	0	1	1	no
ENSGALG00000029138	ENSGALG00000029138	-	25:1746787-1963328	B	E	NOTEST	0.0263849	0.00629744	-2.06688	0	1	1	no
ENSGALG00000005275	ENSGALG00000005275	-	9:6274494-6286125	B	E	NOTEST	0.256055	0.0611404	-2.06626	0	1	1	no
ENSGALG00000024701	ENSGALG00000024701	SNORD103	23:459588-528363	B	E	OK	796.362	191.77	-2.05405	-0.370732	0.2883	0.830216	no
ENSGALG00000024365	ENSGALG00000024365	-	16:258234-259935	B	E	OK	3.72019	0.908236	-2.03424	-2.47353	0.00015	0.0167295	yes
ENSGALG00000021542	ENSGALG00000021542	SNCB	13:9672036-9674820	B	E	NOTEST	0.107661	0.0263427	-2.03102	0	1	1	no
ENSGALG00000017874	ENSGALG00000017874	SNORD38	8:19666356-19670745	B	E	OK	4626.87	1170.12	-1.98338	-43.3692	0.38565	0.871229	no
ENSGALG00000027123	ENSGALG00000027123	-	AADN03014659.1:516-1002	B	E	NOTEST	0.233137	0.0590116	-1.98211	0	1	1	no
ENSGALG00000018383	ENSGALG00000018383	-	MT:3966-4040	B	E	OK	2163.8	552.167	-1.97039	-1.93599	0.26955	0.824771	no
ENSGALG00000000526	ENSGALG00000000526	-	11:18259197-18260379	B	E	NOTEST	0.134477	0.0343385	-1.96946	0	1	1	no
ENSGALG00000027691	ENSGALG00000027691	-	AADN03010444.1:20-7567	B	E	NOTEST	0.0140994	0.00360498	-1.96757	0	1	1	no
ENSGALG00000011914	ENSGALG00000011914	CENPM	1:49318355-49323050	B	E	NOTEST	0.441483	0.113605	-1.95832	0	1	1	no
ENSGALG00000027032	ENSGALG00000027032	gga-mir-6705	4:84630672-84795926	B	E	OK	8.60927	2.23605	-1.94494	-0.875037	0.4293	0.889904	no
ENSGALG00000026771	ENSGALG00000026771	SOWAHD	4:16016339-16016780	B	E	NOTEST	0.22366	0.0588375	-1.9265	0	1	1	no
ENSGALG00000027852	ENSGALG00000027852	-	10:434179-444155	B	E	NOTEST	0.780672	0.207011	-1.91501	0	1	1	no
ENSGALG00000013302	ENSGALG00000013302	SYT7	5:377153-386630	B	E	NOTEST	0.0319382	0.00847584	-1.91386	0	1	1	no
ENSGALG00000026886	ENSGALG00000026886	-	Z:80327315-80333233	B	E	NOTEST	0.11455	0.0304057	-1.91357	0	1	1	no
ENSGALG00000028245	ENSGALG00000028245	-	AADN03010684.1:2479-7309	B	E	OK	1.50813	0.406082	-1.89292	-2.4466	0.00015	0.0167295	yes
ENSGALG00000023044	ENSGALG00000023044	-	Z:73377653-74239626	B	E	NOTEST	0.0626504	0.016947	-1.88629	0	1	1	no
ENSGALG00000003174	ENSGALG00000003174	RIMS3	23:4853151-4855812	B	E	NOTEST	0.0580084	0.0157826	-1.87792	0	1	1	no
ENSGALG00000015410	ENSGALG00000015410	BVES	3:68268128-68295765	B	E	NOTEST	0.181537	0.0497908	-1.86631	0	1	1	no
ENSGALG00000011942	ENSGALG00000011942	-	2:44572492-44577264	B	E	NOTEST	0.213122	0.0585778	-1.86326	0	1	1	no
ENSGALG00000025939	ENSGALG00000025939	-	5:24685928-24715811	B	E	NOTEST	0.00732503	0.00202543	-1.85461	0	1	1	no
ENSGALG00000027360	ENSGALG00000027360	uc_338	5:30506654-30675196	B	E	OK	3.185	0.892408	-1.83552	-1.09315	0.4567	0.896441	no
ENSGALG00000017023	ENSGALG00000017023	NEK5	1:169666483-169685951	B	E	NOTEST	0.0977205	0.0276338	-1.82223	0	1	1	no
ENSGALG00000016571	ENSGALG00000016571	GLRA2	1:121771636-121898254	B	E	NOTEST	0.277066	0.0790966	-1.80854	0	1	1	no
ENSGALG00000003470	ENSGALG00000003470	ZMAT4	22:2515404-2535297	B	E	NOTEST	0.104005	0.0297993	-1.8033	0	1	1	no
ENSGALG00000027341	ENSGALG00000027341	C9orf84	Z:66155647-66203355	B	E	NOTEST	0.0820598	0.0235513	-1.80087	0	1	1	no
ENSGALG00000028349	ENSGALG00000028349	-	AADN03009259.1:9767-12557	B	E	NOTEST	0.0897667	0.0258528	-1.79586	0	1	1	no
ENSGALG00000000277	ENSGALG00000000277	GnRH-I	22:827827-830831	B	E	NOTEST	0.22656	0.0656349	-1.78736	0	1	1	no
ENSGALG00000021025	ENSGALG00000021025	-	20:10355368-10358718	B	E	NOTEST	0.0197555	0.00577613	-1.77408	0	1	1	no
ENSGALG00000010944	ENSGALG00000010944	-	AADN03009797.1:20-2076	B	E	NOTEST	0.224074	0.0657218	-1.76953	0	1	1	no
ENSGALG00000009616	ENSGALG00000009616	SPATA17	3:18989501-19078953	B	E	NOTEST	0.0360835	0.0106501	-1.76048	0	1	1	no
ENSGALG00000027818	ENSGALG00000027818	RDH8	27:4255936-4259878	B	E	NOTEST	0.0263185	0.00782943	-1.7491	0	1	1	no
ENSGALG00000016866	ENSGALG00000016866	FGF14	1:142471031-142606517	B	E	NOTEST	0.083731	0.0251135	-1.7373	0	1	1	no
ENSGALG00000019061	ENSGALG00000019061	-	1:181709980-181716472	B	E	OK	0.737595	0.223361	-1.72345	-1.31333	0.00125	0.073375	no
ENSGALG00000027038	ENSGALG00000027038	uc_338	1:7361807-7390379	B	E	OK	2.9108	0.882734	-1.72137	-0.781864	0.42745	0.889904	no
ENSGALG00000027616	ENSGALG00000027616	-	1:3777625-3779414	B	E	NOTEST	0.0507426	0.0157004	-1.6924	0	1	1	no
ENSGALG00000018815	ENSGALG00000018815	PCGF2	27:4008145-4011942	B	E	NOTEST	0.0853167	0.0268805	-1.66627	0	1	1	no
ENSGALG00000005896	ENSGALG00000005896	-	15:7918887-7922547	B	E	NOTEST	0.0182914	0.00582514	-1.6508	0	1	1	no
ENSGALG00000000162	ENSGALG00000000162	-	16:79574-96270	B	E	OK	17.3567	5.54284	-1.64679	-0.818582	0.2407	0.807712	no
ENSGALG00000020661	ENSGALG00000020661	-	6:28779572-28812383	B	E	NOTEST	0.129435	0.0414159	-1.64397	0	1	1	no
ENSGALG00000010533	ENSGALG00000010533	ELAVL4	8:22464842-22521965	B	E	NOTEST	0.272949	0.0874978	-1.64131	0	1	1	no
ENSGALG00000016438	ENSGALG00000016438	MELK	Z:81804398-81827757	B	E	NOTEST	0.0948215	0.0305802	-1.63262	0	1	1	no
ENSGALG00000017226	ENSGALG00000017226	CCDC67	1:185135722-185218267	B	E	NOTEST	0.0152227	0.00491955	-1.62962	0	1	1	no
ENSGALG00000010396	ENSGALG00000010396	ERICH6	9:23088512-23094316	B	E	NOTEST	0.0602063	0.0194748	-1.62831	0	1	1	no
ENSGALG00000026380	ENSGALG00000026380	UBE2C	20:10853788-10854730	B	E	OK	1.95553	0.6372	-1.61774	-1.52539	0.01175	0.293044	no
ENSGALG00000026487	ENSGALG00000026487	-	1:66734813-66851127	B	E	NOTEST	0.488129	0.159175	-1.61665	0	1	1	no
ENSGALG00000001734	ENSGALG00000001734	-	18:4103045-4106105	B	E	NOTEST	0.125595	0.0411554	-1.60962	0	1	1	no
ENSGALG00000026196	ENSGALG00000026196	uc_338	2:61679170-61679340	B	E	OK	2.94744	0.969353	-1.60437	-1.64449	0.28785	0.830216	no
ENSGALG00000019551	ENSGALG00000019551	OVALY	2:67790407-67796318	B	E	NOTEST	0.0347351	0.0114287	-1.60373	0	1	1	no
ENSGALG00000012710	ENSGALG00000012710	NCS1	17:5864356-5873610	B	E	NOTEST	0.110258	0.036293	-1.60312	0	1	1	no
ENSGALG00000025920	ENSGALG00000025920	SNORD83	4:2094841-2104015	B	E	OK	2563.69	848.594	-1.59508	-0.215744	0.38355	0.870011	no
ENSGALG00000005672	ENSGALG00000005672	SLC6A7	13:12538727-12548642	B	E	NOTEST	0.0247771	0.00821276	-1.59307	0	1	1	no
ENSGALG00000014430	ENSGALG00000014430	CASP17	JH376331.1:57488-81620	B	E	NOTEST	0.321781	0.107443	-1.58251	0	1	1	no
ENSGALG00000015028	ENSGALG00000015028	RFLB	Z:27483979-27486468	B	E	NOTEST	0.251577	0.0840709	-1.58132	0	1	1	no
ENSGALG00000023030	ENSGALG00000023030	-	2:49671234-49706811	B	E	OK	6.72849	2.25065	-1.57994	-0.952025	0.59825	0.940664	no
ENSGALG00000010791	ENSGALG00000010791	C1orf177	8:24152395-24156229	B	E	NOTEST	0.0893336	0.0301095	-1.56899	0	1	1	no
ENSGALG00000008918	ENSGALG00000008918	LAMP5	3:13291086-13299548	B	E	NOTEST	0.0613082	0.0207802	-1.56087	0	1	1	no
ENSGALG00000027235	ENSGALG00000027235	-	JH375357.1:8188-10302	B	E	NOTEST	0.0823831	0.0280702	-1.55331	0	1	1	no
ENSGALG00000001305	ENSGALG00000001305	-	AADN03019707.1:615-9422	B	E	NOTEST	0.012212	0.00416596	-1.55158	0	1	1	no
ENSGALG00000004223	ENSGALG00000004223	-	5:1614561-1615780	B	E	NOTEST	0.70239	0.240018	-1.54913	0	1	1	no
ENSGALG00000000936	ENSGALG00000000936	LMX1B	17:10059277-10152878	B	E	NOTEST	0.0826675	0.0282644	-1.54833	0	1	1	no
ENSGALG00000019864	ENSGALG00000019864	-	3:104620718-104622031	B	E	OK	4.00617	1.38225	-1.5352	-2.41981	5e-05	0.00697062	yes
ENSGALG00000027563	ENSGALG00000027563	-	AADN03016590.1:20-1322	B	E	NOTEST	0.137787	0.0475969	-1.5335	0	1	1	no
ENSGALG00000010148	ENSGALG00000010148	PTPRR	1:35865661-36009723	B	E	NOTEST	0.0778591	0.0269145	-1.53248	0	1	1	no
ENSGALG00000022234	ENSGALG00000022234	-	LGE64:757333-788203	B	E	OK	7.32767	2.53473	-1.53152	-3.49398	5e-05	0.00697062	yes
ENSGALG00000020627	ENSGALG00000020627	SHOX2	9:22073504-22076647	B	E	NOTEST	0.0967888	0.033482	-1.53145	0	1	1	no
ENSGALG00000010902	ENSGALG00000010902	CERS6	7:18442946-18552421	B	E	OK	2.78163	0.962646	-1.53085	-1.97699	0.0001	0.0123922	yes
ENSGALG00000020796	ENSGALG00000020796	-	9:14359332-14360513	B	E	OK	1.59548	0.55539	-1.52242	-1.41451	0.0101	0.275416	no
ENSGALG00000007718	ENSGALG00000007718	-	18:10693050-10694640	B	E	NOTEST	0.179849	0.0627818	-1.51837	0	1	1	no
ENSGALG00000026131	ENSGALG00000026131	-	9:21454735-21462285	B	E	NOTEST	0.0651397	0.0227794	-1.51581	0	1	1	no
ENSGALG00000012293	ENSGALG00000012293	C22orf23	1:50927712-50931077	B	E	NOTEST	0.0988106	0.0346264	-1.51279	0	1	1	no
ENSGALG00000012616	ENSGALG00000012616	COL15A1	2:55950087-56021349	B	E	NOTEST	0.118188	0.0415352	-1.50867	0	1	1	no
ENSGALG00000016682	ENSGALG00000016682	CRISP1	3:108320647-108333075	B	E	NOTEST	0.0934818	0.0332731	-1.49033	0	1	1	no
ENSGALG00000009824	ENSGALG00000009824	CCDC173	7:18093728-18100030	B	E	NOTEST	0.0338889	0.0121303	-1.4822	0	1	1	no
ENSGALG00000021304	ENSGALG00000021304	RANBP3L	Z:10886298-10913615	B	E	NOTEST	0.0439927	0.0157577	-1.48121	0	1	1	no
ENSGALG00000016962	ENSGALG00000016962	-	1:165895114-165902876	B	E	NOTEST	0.0614077	0.0220783	-1.47579	0	1	1	no
ENSGALG00000012353	ENSGALG00000012353	-	2:52241075-52264205	B	E	NOTEST	0.0501241	0.0180619	-1.47256	0	1	1	no
ENSGALG00000014250	ENSGALG00000014250	phox2b	4:68048131-68050245	B	E	NOTEST	0.310268	0.112378	-1.46516	0	1	1	no
ENSGALG00000001156	ENSGALG00000001156	RNF222	18:1666647-1667271	B	E	NOTEST	0.103394	0.0374641	-1.46458	0	1	1	no
ENSGALG00000023353	ENSGALG00000023353	-	15:8254058-8259805	B	E	NOTEST	0.0915151	0.0331867	-1.4634	0	1	1	no
ENSGALG00000013223	ENSGALG00000013223	CLEC3A	11:13502851-13508950	B	E	NOTEST	0.0470467	0.0170739	-1.4623	0	1	1	no
ENSGALG00000008820	ENSGALG00000008820	OLAH	2:20505254-20510179	B	E	NOTEST	0.0522131	0.0189749	-1.46032	0	1	1	no
ENSGALG00000028603	ENSGALG00000028603	-	AADN03014826.1:424-1097	B	E	NOTEST	0.29483	0.108053	-1.44814	0	1	1	no
ENSGALG00000028226	ENSGALG00000028226	-	AADN03026509.1:10050-12560	B	E	NOTEST	0.478789	0.175611	-1.44701	0	1	1	no
ENSGALG00000026665	ENSGALG00000026665	-	3:2625284-2715782	B	E	NOTEST	1.42225	0.522264	-1.44532	0	1	1	no
ENSGALG00000001661	ENSGALG00000001661	SLC22A7	3:15326573-15340830	B	E	NOTEST	0.0555311	0.0204342	-1.44231	0	1	1	no
ENSGALG00000009027	ENSGALG00000009027	ST6GALNAC3	8:18285629-18394021	B	E	NOTEST	0.218669	0.0807225	-1.4377	0	1	1	no
ENSGALG00000010722	ENSGALG00000010722	-	2:26752973-26765336	B	E	OK	3.73535	1.38772	-1.42853	-3.12874	5e-05	0.00697062	yes
ENSGALG00000004772	ENSGALG00000004772	-	16:380197-384541	B	E	OK	8.03002	3.01001	-1.41564	-2.83358	5e-05	0.00697062	yes
ENSGALG00000015029	ENSGALG00000015029	EVC2	4:78666856-78782714	B	E	OK	1.50694	0.565958	-1.41285	-2.21799	5e-05	0.00697062	yes
ENSGALG00000024340	ENSGALG00000024340	-	JH375207.1:7100-9133	B	E	OK	11.1607	4.20059	-1.40976	-2.3779	5e-05	0.00697062	yes
ENSGALG00000020905	ENSGALG00000020905	KSR2	15:11212413-11257367	B	E	NOTEST	0.0212665	0.00800808	-1.40906	0	1	1	no
ENSGALG00000024970	ENSGALG00000024970	7SK	2:52757782-53010513	B	E	NOTEST	0.619337	0.235731	-1.39359	0	1	1	no
ENSGALG00000025582	ENSGALG00000025582	U5	2:30683538-30683661	B	E	OK	11.5506	4.398	-1.39304	-5.1623	0.48915	0.909936	no
ENSGALG00000020151	ENSGALG00000020151	NMU	4:64646051-64657877	B	E	NOTEST	0.0398084	0.0151623	-1.39259	0	1	1	no
ENSGALG00000004995	ENSGALG00000004995	-	AADN03013489.1:197-1057	B	E	OK	0.764795	0.294271	-1.37793	-0.707278	0.2879	0.830216	no
ENSGALG00000026442	ENSGALG00000026442	-	AADN03010842.1:42-15330	B	E	NOTEST	0.0478158	0.018407	-1.37724	0	1	1	no
ENSGALG00000016100	ENSGALG00000016100	TMEM74	2:131623658-131624609	B	E	NOTEST	0.132516	0.0514477	-1.36499	0	1	1	no
ENSGALG00000028331	ENSGALG00000028331	gga-mir-6573	27:1526870-1550131	B	E	OK	7.60221	2.96616	-1.35782	-1.83811	0.5327	0.924443	no
ENSGALG00000019738	ENSGALG00000019738	FBXO47	27:4074752-4081564	B	E	NOTEST	0.222114	0.0871671	-1.34945	0	1	1	no
ENSGALG00000026869	ENSGALG00000026869	-	21:5287291-5293752	B	E	NOTEST	0.0574392	0.0225505	-1.34888	0	1	1	no
ENSGALG00000017029	ENSGALG00000017029	-	1:169771125-169787231	B	E	NOTEST	0.0411937	0.0162133	-1.34525	0	1	1	no
ENSGALG00000006054	ENSGALG00000006054	CALCA	5:9980459-9984994	B	E	OK	2.98426	1.18465	-1.33291	-1.90746	0.00115	0.0689567	no
ENSGALG00000012773	ENSGALG00000012773	GCNT2	2:63340765-63351273	B	E	OK	8.8714	3.53249	-1.32848	-2.83831	5e-05	0.00697062	yes
ENSGALG00000000272	ENSGALG00000000272	CDCA2	22:805746-813900	B	E	NOTEST	0.229685	0.0915386	-1.3272	0	1	1	no
ENSGALG00000026249	ENSGALG00000026249	HOXC6	AADN03022165.1:20-2230	B	E	NOTEST	0.223138	0.0891453	-1.3237	0	1	1	no
ENSGALG00000025689	ENSGALG00000025689	SNORD125	15:11128800-11149363	B	E	OK	74.4266	29.8181	-1.31963	-0.233633	0.49745	0.909936	no
ENSGALG00000027175	ENSGALG00000027175	-	2:3980274-3981448	B	E	NOTEST	0.34304	0.139341	-1.29975	0	1	1	no
ENSGALG00000025089	ENSGALG00000025089	snoMBII-202	11:18179332-18183587	B	E	OK	522.183	213.02	-1.29357	-7.00551	0.5344	0.925147	no
ENSGALG00000014989	ENSGALG00000014989	S100Z	Z:23246849-23248998	B	E	NOTEST	0.506389	0.206663	-1.29296	0	1	1	no
ENSGALG00000023719	ENSGALG00000023719	-	Z:1268222-1269057	B	E	OK	3.11158	1.27178	-1.29079	-0.976419	0.04785	0.52372	no
ENSGALG00000006271	ENSGALG00000006271	RACGAP1	LGE22C19W28_E50C23:335215-342925	B	E	NOTEST	0.464071	0.19025	-1.28645	0	1	1	no
ENSGALG00000028239	ENSGALG00000028239	-	1:12534773-12538594	B	E	NOTEST	0.191972	0.0787345	-1.28583	0	1	1	no
ENSGALG00000012602	ENSGALG00000012602	-	1:53191323-53229791	B	E	NOTEST	0.00917841	0.00377103	-1.28328	0	1	1	no
ENSGALG00000008584	ENSGALG00000008584	NUSAP1	5:23859403-23873313	B	E	OK	0.615211	0.252798	-1.2831	-1.86236	0.001	0.0637314	no
ENSGALG00000021621	ENSGALG00000021621	-	19:4678544-4682130	B	E	NOTEST	0.0316241	0.0130066	-1.28178	0	1	1	no
ENSGALG00000026145	ENSGALG00000026145	-	JH375199.1:13916-14490	B	E	OK	4.9968	2.05676	-1.28063	-1.47189	0.00365	0.151897	no
ENSGALG00000026090	ENSGALG00000026090	-	18:1035596-1042814	B	E	NOTEST	0.0761602	0.0315689	-1.27053	0	1	1	no
ENSGALG00000009396	ENSGALG00000009396	CAV2	1:25020202-25028544	B	E	OK	2.28039	0.949881	-1.26346	-2.09755	0.00015	0.0167295	yes
ENSGALG00000009189	ENSGALG00000009189	-	25:1016477-1017754	B	E	NOTEST	0.14916	0.0621356	-1.26337	0	1	1	no
ENSGALG00000011706	ENSGALG00000011706	ACKR4	2:42887430-42915571	B	E	OK	5.77776	2.41009	-1.26142	-0.912344	0.0898	0.644077	no
ENSGALG00000005503	ENSGALG00000005503	WFDC1	11:16191242-16203598	B	E	OK	0.897374	0.374383	-1.26119	-1.79306	0.00045	0.0389058	yes
ENSGALG00000017184	ENSGALG00000017184	MMP7	1:181775555-181779895	B	E	NOTEST	0.251602	0.10508	-1.25966	0	1	1	no
ENSGALG00000028540	ENSGALG00000028540	-	AADN03023789.1:318-1560	B	E	OK	1.47211	0.617647	-1.25303	-1.77557	0.00185	0.0987227	no
ENSGALG00000009700	ENSGALG00000009700	PDK4	2:24033199-24043554	B	E	OK	21.7199	9.14725	-1.2476	-3.79187	5e-05	0.00697062	yes
ENSGALG00000028672	ENSGALG00000028672	-	JH375161.1:170-2447	B	E	NOTEST	0.369653	0.156387	-1.24105	0	1	1	no
ENSGALG00000005957	ENSGALG00000005957	SLC6A14	4:3020969-3034217	B	E	OK	7.73112	3.27099	-1.24095	-2.90897	5e-05	0.00697062	yes
ENSGALG00000008148	ENSGALG00000008148	MYBPC3	5:22280277-22337792	B	E	NOTEST	0.165443	0.0700045	-1.24082	0	1	1	no
ENSGALG00000011808	ENSGALG00000011808	CCR9	2:43370425-43371574	B	E	OK	1.18757	0.502614	-1.24049	-1.41225	0.0068	0.214238	no
ENSGALG00000017031	ENSGALG00000017031	-	1:169788266-169803952	B	E	OK	1.04889	0.444044	-1.24009	-1.80893	0.00255	0.123118	no
ENSGALG00000021644	ENSGALG00000021644	-	23:3607504-3614453	B	E	NOTEST	0.599402	0.254172	-1.23772	0	1	1	no
ENSGALG00000015578	ENSGALG00000015578	ANKRD34B	Z:63910060-63911608	B	E	NOTEST	0.353159	0.149975	-1.2356	0	1	1	no
ENSGALG00000025934	ENSGALG00000025934	-	AADN03020527.1:623-10120	B	E	NOTEST	0.0885377	0.037623	-1.23468	0	1	1	no
ENSGALG00000024012	ENSGALG00000024012	TDRKH	25:2148706-2153155	B	E	NOTEST	0.079037	0.0336747	-1.23086	0	1	1	no
ENSGALG00000027717	ENSGALG00000027717	-	AADN03022848.1:20-1539	B	E	NOTEST	0.367739	0.157559	-1.22279	0	1	1	no
ENSGALG00000008072	ENSGALG00000008072	CHRDL1	4:13471385-13513129	B	E	OK	0.698537	0.299419	-1.22217	-2.03677	0.0005	0.0410037	yes
ENSGALG00000006053	ENSGALG00000006053	-	15:8023819-8030876	B	E	NOTEST	0.348795	0.149586	-1.2214	0	1	1	no
ENSGALG00000004516	ENSGALG00000004516	RAD51	5:950878-957935	B	E	OK	1.56949	0.676833	-1.21343	-1.92442	0.00065	0.049316	yes
ENSGALG00000024343	ENSGALG00000024343	-	AADN03010694.1:31-1108	B	E	OK	0.804368	0.34782	-1.20951	-1.11206	0.04435	0.508462	no
ENSGALG00000007292	ENSGALG00000007292	RNF14	13:16624522-16626069	B	E	OK	3.41746	1.47981	-1.20752	-1.76487	0.00145	0.0820906	no
ENSGALG00000019848	ENSGALG00000019848	GAL13	3:107019511-107024037	B	E	OK	11.2017	4.86258	-1.20392	-1.30837	0.0081	0.238993	no
ENSGALG00000021882	ENSGALG00000021882	-	6:1606979-1657643	B	E	OK	0.992538	0.431582	-1.20149	-1.09851	0.03185	0.457762	no
ENSGALG00000025832	ENSGALG00000025832	-	AADN03018723.1:12454-16196	B	E	NOTEST	0.144624	0.0629003	-1.20117	0	1	1	no
ENSGALG00000019696	ENSGALG00000019696	CATHL2	2:3982184-3983950	B	E	OK	2.88157	1.25346	-1.20094	-0.959396	0.0272	0.423689	no
ENSGALG00000020976	ENSGALG00000020976	-	8:6256739-6267823	B	E	NOTEST	0.0652506	0.0288713	-1.17636	0	1	1	no
ENSGALG00000012437	ENSGALG00000012437	IGFBP1	2:54998846-55006844	B	E	OK	7.38046	3.2928	-1.16439	-3.18546	5e-05	0.00697062	yes
ENSGALG00000026638	ENSGALG00000026638	RELL2	13:1292498-1299951	B	E	NOTEST	0.0492875	0.0220058	-1.16334	0	1	1	no
ENSGALG00000027973	ENSGALG00000027973	CATHL1	2:3986411-3987898	B	E	OK	2.73858	1.2229	-1.16312	-1.09165	0.01065	0.278825	no
ENSGALG00000017195	ENSGALG00000017195	PGR	1:182430988-182465988	B	E	NOTEST	0.430457	0.193484	-1.15366	0	1	1	no
ENSGALG00000027825	ENSGALG00000027825	SNORD17	4:2094841-2104015	B	E	OK	874.723	393.198	-1.15357	-1.16405	0.0402	0.48628	no
ENSGALG00000016740	ENSGALG00000016740	OCA2	1:130005139-130159850	B	E	NOTEST	0.0163179	0.00734572	-1.15148	0	1	1	no
ENSGALG00000010604	ENSGALG00000010604	LRP2BP	4:38707910-38715236	B	E	OK	1.39756	0.631139	-1.14689	-1.72836	0.00415	0.163551	no
ENSGALG00000026130	ENSGALG00000026130	-	AADN03017500.1:20-1390	B	E	NOTEST	0.365664	0.165147	-1.14677	0	1	1	no
ENSGALG00000001095	ENSGALG00000001095	CCDC183	19:831530-838160	B	E	NOTEST	0.0124089	0.00560653	-1.1462	0	1	1	no
ENSGALG00000027975	ENSGALG00000027975	-	25:877785-878175	B	E	NOTEST	0.142366	0.0644162	-1.14411	0	1	1	no
ENSGALG00000002611	ENSGALG00000002611	-	Z:73255318-73267096	B	E	NOTEST	0.0136733	0.0061933	-1.14259	0	1	1	no
ENSGALG00000023772	ENSGALG00000023772	HSPB7	21:4309856-4311399	B	E	OK	0.675473	0.306666	-1.13923	-1.10696	0.03755	0.477353	no
ENSGALG00000014513	ENSGALG00000014513	CDCA3	1:76736133-76738277	B	E	OK	0.738438	0.335477	-1.13826	-1.59217	0.0211	0.387691	no
ENSGALG00000012309	ENSGALG00000012309	-	2:50411441-50424308	B	E	NOTEST	0.0354342	0.0161041	-1.13772	0	1	1	no
ENSGALG00000010160	ENSGALG00000010160	DMRT1	Z:25808414-25864441	B	E	NOTEST	0.0516691	0.0235282	-1.13491	0	1	1	no
ENSGALG00000028681	ENSGALG00000028681	-	4:1226254-1244629	B	E	OK	16.1355	7.36126	-1.13222	-2.0176	0.00525	0.184711	no
ENSGALG00000027405	ENSGALG00000027405	-	10:36179-42573	B	E	NOTEST	0.1109	0.0506692	-1.13008	0	1	1	no
ENSGALG00000010233	ENSGALG00000010233	SYNDIG1L	5:37167460-37170933	B	E	NOTEST	0.206621	0.0944422	-1.12948	0	1	1	no
ENSGALG00000005986	ENSGALG00000005986	TUB	5:9634000-9761468	B	E	NOTEST	0.418332	0.191274	-1.12901	0	1	1	no
ENSGALG00000008899	ENSGALG00000008899	LRRC26	17:999764-1001300	B	E	NOTEST	0.0657681	0.0301693	-1.12431	0	1	1	no
ENSGALG00000006323	ENSGALG00000006323	LECT2	13:14532810-14537759	B	E	OK	3.02666	1.38878	-1.12391	-1.5522	0.003	0.137691	no
ENSGALG00000014941	ENSGALG00000014941	STXBP5L	1:78926394-79112873	B	E	NOTEST	0.15014	0.0690526	-1.12054	0	1	1	no
ENSGALG00000013090	ENSGALG00000013090	LOXL4	6:21800169-21804682	B	E	NOTEST	0.500147	0.23037	-1.1184	0	1	1	no
ENSGALG00000020986	ENSGALG00000020986	GPR35	9:4797354-4799022	B	E	NOTEST	0.357763	0.164811	-1.11819	0	1	1	no
ENSGALG00000005083	ENSGALG00000005083	SLC5A10	14:5129152-5157900	B	E	NOTEST	0.0341079	0.0157318	-1.11642	0	1	1	no
ENSGALG00000016932	ENSGALG00000016932	MZT1	1:155461723-155466471	B	E	OK	7.68447	3.54604	-1.11574	-2.4864	0.0002	0.0212438	yes
ENSGALG00000000102	ENSGALG00000000102	UBE2T	26:1081067-1087325	B	E	OK	0.747211	0.345062	-1.11466	-1.06608	0.07065	0.596487	no
ENSGALG00000014438	ENSGALG00000014438	DHX32	6:32058338-32075635	B	E	NOTEST	0.0925426	0.0428536	-1.1107	0	1	1	no
ENSGALG00000016669	ENSGALG00000016669	GAL2	3:107081011-107082273	B	E	OK	6.30593	2.92297	-1.10927	-1.52391	0.05215	0.541717	no
ENSGALG00000001851	ENSGALG00000001851	KATNAL2	Z:1757111-1782160	B	E	NOTEST	0.0643022	0.0298188	-1.10865	0	1	1	no
ENSGALG00000006995	ENSGALG00000006995	ApoD	9:12153803-12156739	B	E	NOTEST	0.0639499	0.029671	-1.10789	0	1	1	no
ENSGALG00000021855	ENSGALG00000021855	CCDC39	9:16646099-16662762	B	E	NOTEST	0.0431178	0.0200406	-1.10536	0	1	1	no
ENSGALG00000022026	ENSGALG00000022026	-	AADN03014660.1:620-2748	B	E	NOTEST	0.134839	0.0629414	-1.09916	0	1	1	no
ENSGALG00000014496	ENSGALG00000014496	PROM1	4:76091911-76144704	B	E	OK	4.44158	2.0739	-1.09872	-3.17253	5e-05	0.00697062	yes
ENSGALG00000015220	ENSGALG00000015220	-	2:107409189-107414872	B	E	OK	2.25273	1.05208	-1.09842	-1.4163	0.0076	0.227857	no
ENSGALG00000027590	ENSGALG00000027590	-	10:12642496-12652973	B	E	NOTEST	0.102197	0.0478037	-1.09616	0	1	1	no
ENSGALG00000009552	ENSGALG00000009552	-	5:28218923-28222139	B	E	OK	0.59789	0.279988	-1.09452	-1.31496	0.03775	0.477353	no
ENSGALG00000015037	ENSGALG00000015037	EVC	4:78666856-78782714	B	E	OK	2.06196	0.965849	-1.09415	-2.10637	5e-05	0.00697062	yes
ENSGALG00000001347	ENSGALG00000001347	LHX6	17:8724588-8732994	B	E	NOTEST	0.0586858	0.0275229	-1.09238	0	1	1	no
ENSGALG00000027351	ENSGALG00000027351	LRRC71	25:400911-402948	B	E	NOTEST	0.0792629	0.0372183	-1.09063	0	1	1	no
ENSGALG00000025757	ENSGALG00000025757	-	4:85223252-85356479	B	E	NOTEST	0.199086	0.0940839	-1.08137	0	1	1	no
ENSGALG00000010457	ENSGALG00000010457	SAMD15	5:38485864-38491154	B	E	NOTEST	0.374687	0.177226	-1.08009	0	1	1	no
ENSGALG00000009382	ENSGALG00000009382	CAPN8	3:17046057-17074149	B	E	NOTEST	0.0247614	0.0117524	-1.07514	0	1	1	no
ENSGALG00000026817	ENSGALG00000026817	-	14:8611060-8624762	B	E	NOTEST	0.292646	0.139491	-1.06898	0	1	1	no
ENSGALG00000028697	ENSGALG00000028697	GNAT1	12:3189382-3192093	B	E	NOTEST	0.0397767	0.0190198	-1.06443	0	1	1	no
ENSGALG00000006412	ENSGALG00000006412	VGLL1	4:4328297-4331251	B	E	NOTEST	0.164473	0.0788791	-1.06013	0	1	1	no
ENSGALG00000000136	ENSGALG00000000136	Blec2	16:108300-110805	B	E	NOTEST	0.127222	0.0610445	-1.05941	0	1	1	no
ENSGALG00000001705	ENSGALG00000001705	-	Z:2251637-2289905	B	E	NOTEST	0.0602644	0.028978	-1.05634	0	1	1	no
ENSGALG00000008992	ENSGALG00000008992	ETNPPL	4:37104650-37118540	B	E	OK	13.2316	6.36978	-1.05467	-2.95915	5e-05	0.00697062	yes
ENSGALG00000029112	ENSGALG00000029112	-	AADN03017226.1:20-1565	B	E	NOTEST	0.487488	0.235478	-1.04977	0	1	1	no
ENSGALG00000028771	ENSGALG00000028771	CHIR-B4	AADN03012350.1:3816-10869	B	E	NOTEST	0.116882	0.0565305	-1.04796	0	1	1	no
ENSGALG00000028661	ENSGALG00000028661	SNORD14	24:3069115-3075912	B	E	OK	274.992	133.147	-1.04637	-0.067496	0.5612	0.933993	no
ENSGALG00000000446	ENSGALG00000000446	-	26:1427353-1433627	B	E	NOTEST	0.173428	0.0839865	-1.04611	0	1	1	no
ENSGALG00000001768	ENSGALG00000001768	TENM2	13:4187412-4738485	B	E	OK	1.63659	0.792981	-1.04533	-1.83995	0.0015	0.0836475	no
ENSGALG00000026805	ENSGALG00000026805	SNORD12	20:6811969-6812061	B	E	OK	358.889	174.188	-1.04289	-1.15374	0.16595	0.751153	no
ENSGALG00000023393	ENSGALG00000023393	-	5:18304372-18308342	B	E	NOTEST	0.161526	0.0785828	-1.03948	0	1	1	no
ENSGALG00000007906	ENSGALG00000007906	CHRNG	9:15080136-15084242	B	E	NOTEST	0.0590602	0.0287421	-1.03902	0	1	1	no
ENSGALG00000015191	ENSGALG00000015191	CD200R1L	1:82814195-82818802	B	E	NOTEST	0.292615	0.142434	-1.03871	0	1	1	no
ENSGALG00000026476	ENSGALG00000026476	TCF7L1	JH376331.1:57488-81620	B	E	NOTEST	0.218909	0.106596	-1.03818	0	1	1	no
ENSGALG00000021561	ENSGALG00000021561	-	21:6380827-6383314	B	E	NOTEST	0.0783772	0.0382401	-1.03535	0	1	1	no
ENSGALG00000016286	ENSGALG00000016286	CXorf21	1:115230775-115238899	B	E	NOTEST	0.234161	0.11444	-1.0329	0	1	1	no
ENSGALG00000027925	ENSGALG00000027925	HOXA3	2:32797561-33229071	B	E	NOTEST	0.16278	0.079796	-1.02854	0	1	1	no
ENSGALG00000028105	ENSGALG00000028105	-	AADN03019011.1:444-6489	B	E	NOTEST	0.174246	0.0855335	-1.02657	0	1	1	no
ENSGALG00000005971	ENSGALG00000005971	RIC3	5:9614316-9626415	B	E	OK	2.58862	1.2709	-1.02633	-2.01373	0.0002	0.0212438	yes
ENSGALG00000025021	ENSGALG00000025021	snoZ30	19:4461186-4461284	B	E	OK	902.463	443.55	-1.02477	-1.18804	0.0272	0.423689	no
ENSGALG00000028213	ENSGALG00000028213	-	AADN03021832.1:20-1076	B	E	OK	0.690303	0.339313	-1.02461	-1.03206	0.0428	0.498797	no
ENSGALG00000006048	ENSGALG00000006048	FAM64A	19:9882254-9890764	B	E	OK	0.577736	0.284217	-1.02342	-1.56796	0.01315	0.312712	no
ENSGALG00000015691	ENSGALG00000015691	SMC2	Z:66288452-66312320	B	E	OK	0.862199	0.424702	-1.02157	-2.13932	0.00025	0.0255803	yes
ENSGALG00000016199	ENSGALG00000016199	CRYAA	1:109099102-109102489	B	E	NOTEST	0.0762552	0.0375785	-1.02093	0	1	1	no
ENSGALG00000008298	ENSGALG00000008298	P37NB	1:12647568-12735694	B	E	NOTEST	0.289706	0.142917	-1.01942	0	1	1	no
ENSGALG00000008246	ENSGALG00000008246	-	15:12197003-12198222	B	E	NOTEST	0.400011	0.197353	-1.01926	0	1	1	no
ENSGALG00000024428	ENSGALG00000024428	C18H17ORF67	18:6230179-6235911	B	E	NOTEST	0.130188	0.0642989	-1.01773	0	1	1	no
ENSGALG00000006639	ENSGALG00000006639	CEP55	6:19961894-19974521	B	E	NOTEST	0.256694	0.127058	-1.01457	0	1	1	no
ENSGALG00000008909	ENSGALG00000008909	USP13	9:16861501-16902461	B	E	NOTEST	0.327418	0.162159	-1.01372	0	1	1	no
ENSGALG00000002496	ENSGALG00000002496	LL	6:3953642-3956579	B	E	OK	3.14145	1.55825	-1.0115	-1.85755	0.0047	0.17473	no
ENSGALG00000001805	ENSGALG00000001805	MXRA7	18:4235779-4256232	B	E	OK	1.80525	0.896103	-1.01047	-1.80126	0.00525	0.184711	no
ENSGALG00000022237	ENSGALG00000022237	-	JH376379.1:72923-75006	B	E	OK	1.78313	0.886401	-1.00838	-1.37395	0.01065	0.278825	no
ENSGALG00000003647	ENSGALG00000003647	SLC13A2	19:5660101-5670197	B	E	NOTEST	0.47504	0.23659	-1.00566	0	1	1	no
ENSGALG00000016431	ENSGALG00000016431	Pax5	Z:81615204-81720849	B	E	NOTEST	0.0274575	0.0136784	-1.0053	0	1	1	no
ENSGALG00000004897	ENSGALG00000004897	GTSE1	1:15509091-15520120	B	E	NOTEST	0.264082	0.131606	-1.00476	0	1	1	no
ENSGALG00000009506	ENSGALG00000009506	-	6:30657813-30688935	B	E	OK	0.583618	0.290868	-1.00466	-0.702011	0.148	0.730536	no
ENSGALG00000001409	ENSGALG00000001409	IL12B	13:7490790-7500444	B	E	OK	1.75225	0.873564	-1.00423	-2.02039	0.00115	0.0689567	no
ENSGALG00000012254	ENSGALG00000012254	cKir2.3	1:50770321-50773091	B	E	OK	0.939607	0.469048	-1.00232	-1.22458	0.0135	0.31698	no
ENSGALG00000002963	ENSGALG00000002963	PID1	9:9327886-9404851	B	E	OK	2.55524	1.27734	-1.00031	-1.34282	0.0093	0.264001	no
ENSGALG00000015128	ENSGALG00000015128	AQP4	2:104100789-104109628	B	E	NOTEST	0.0401427	0.0200677	-1.00026	0	1	1	no
ENSGALG00000018947	ENSGALG00000018947	KRT5	LGE22C19W28_E50C23:667140-673450	B	E	NOTEST	0.150392	0.0751931	-1.00005	0	1	1	no
ENSGALG00000028607	ENSGALG00000028607	-	AADN03018405.1:40-1192	B	E	OK	0.605896	0.303172	-0.998934	-0.553365	0.31645	0.841813	no
ENSGALG00000014196	ENSGALG00000014196	NME5	13:13640150-13649060	B	E	OK	0.692671	0.347006	-0.99721	-1.58824	0.0099	0.273304	no
ENSGALG00000022694	ENSGALG00000022694	-	1:195122621-195123433	B	E	OK	1.33674	0.670113	-0.996238	-1.0486	0.0472	0.520767	no
ENSGALG00000010258	ENSGALG00000010258	LTBP2	5:37210587-37268314	B	E	OK	0.864035	0.433483	-0.995112	-1.77155	0.002	0.102793	no
ENSGALG00000007320	ENSGALG00000007320	-	24:5398651-5399518	B	E	OK	2.03907	1.0231	-0.994961	-1.36658	0.01335	0.314783	no
ENSGALG00000019470	ENSGALG00000019470	MSC	2:116915840-116918080	B	E	NOTEST	0.0891735	0.0447614	-0.994361	0	1	1	no
ENSGALG00000028127	ENSGALG00000028127	-	Z:80661525-80668100	B	E	NOTEST	0.0996555	0.0500737	-0.992897	0	1	1	no
ENSGALG00000004653	ENSGALG00000004653	-	6:11375532-11501581	B	E	NOTEST	0.0893645	0.0449584	-0.99111	0	1	1	no
ENSGALG00000000081	ENSGALG00000000081	IL4I1	16:191142-194187	B	E	OK	1.4593	0.734372	-0.99069	-1.32265	0.004	0.162225	no
ENSGALG00000027477	ENSGALG00000027477	NRSN2	20:10304366-10313704	B	E	NOTEST	0.187586	0.0944747	-0.989556	0	1	1	no
ENSGALG00000003051	ENSGALG00000003051	-	14:760053-772783	B	E	OK	2.46158	1.24092	-0.988177	-1.27263	0.0163	0.343249	no
ENSGALG00000027463	ENSGALG00000027463	-	12:11472503-11474022	B	E	NOTEST	0.0321804	0.0162257	-0.987903	0	1	1	no
ENSGALG00000015358	ENSGALG00000015358	myosin	1:86879997-86923778	B	E	NOTEST	0.258755	0.130659	-0.98578	0	1	1	no
ENSGALG00000028364	ENSGALG00000028364	-	9:7800340-7823704	B	E	NOTEST	0.214539	0.108859	-0.978777	0	1	1	no
ENSGALG00000026371	ENSGALG00000026371	-	2:50690129-50901617	B	E	OK	27.0168	13.7222	-0.97734	-1.68846	0.0027	0.128688	no
ENSGALG00000024460	ENSGALG00000024460	-	Z:72651610-72660909	B	E	NOTEST	0.0546129	0.0278084	-0.973723	0	1	1	no
ENSGALG00000005059	ENSGALG00000005059	CDHR5	5:582969-596206	B	E	OK	1.52795	0.77813	-0.973517	-2.04948	0.0001	0.0123922	yes
ENSGALG00000007867	ENSGALG00000007867	-	11:1326326-1335740	B	E	NOTEST	0.134458	0.0684868	-0.973255	0	1	1	no
ENSGALG00000021836	ENSGALG00000021836	-	2:17529971-17531461	B	E	NOTEST	0.0888561	0.0453152	-0.971476	0	1	1	no
ENSGALG00000021696	ENSGALG00000021696	-	19:168793-295292	B	E	NOTEST	0.141957	0.0724256	-0.970885	0	1	1	no
ENSGALG00000016782	ENSGALG00000016782	IL1R2	1:133109395-133119021	B	E	OK	2.18475	1.11824	-0.966239	-1.56363	0.00425	0.166317	no
ENSGALG00000027944	ENSGALG00000027944	-	AADN03013018.1:2911-4753	B	E	OK	5.84678	2.99336	-0.965877	-2.01525	0.0002	0.0212438	yes
ENSGALG00000010002	ENSGALG00000010002	-	5:35019005-35118292	B	E	NOTEST	0.328812	0.168443	-0.965004	0	1	1	no
ENSGALG00000017274	ENSGALG00000017274	CD9	1:74509652-74533385	B	E	OK	2.50849	1.28597	-0.963965	-1.41449	0.01065	0.278825	no
ENSGALG00000012719	ENSGALG00000012719	GLT8D2	1:54839973-54865429	B	E	NOTEST	0.0622102	0.0319057	-0.963337	0	1	1	no
ENSGALG00000013822	ENSGALG00000013822	TXLNB	3:53273169-53301050	B	E	NOTEST	0.0565568	0.0290345	-0.96193	0	1	1	no
ENSGALG00000015768	ENSGALG00000015768	ANKRD6	3:74953169-74985332	B	E	OK	1.73076	0.888717	-0.961607	-2.15849	0.0004	0.0356896	yes
ENSGALG00000026990	ENSGALG00000026990	-	JH376326.1:4219-6152	B	E	NOTEST	0.103638	0.0533822	-0.95712	0	1	1	no
ENSGALG00000012755	ENSGALG00000012755	IGF-I	1:55432529-55480957	B	E	OK	0.657748	0.338994	-0.956274	-0.74198	0.116	0.688897	no
ENSGALG00000022819	ENSGALG00000022819	PCP4	1:107560208-107560977	B	E	OK	3.08019	1.58794	-0.955861	-0.685124	0.1949	0.773137	no
ENSGALG00000017183	ENSGALG00000017183	MMP13	1:181647082-181654718	B	E	NOTEST	0.127186	0.0656715	-0.953601	0	1	1	no
ENSGALG00000006083	ENSGALG00000006083	-	10:10954012-10971823	B	E	OK	1.52965	0.789849	-0.953554	-2.23733	5e-05	0.00697062	yes
ENSGALG00000015874	ENSGALG00000015874	TTK	3:78612133-78643792	B	E	NOTEST	0.494033	0.255421	-0.951733	0	1	1	no
ENSGALG00000001616	ENSGALG00000001616	CDC45	15:664119-676502	B	E	NOTEST	0.50207	0.259713	-0.950974	0	1	1	no
ENSGALG00000004724	ENSGALG00000004724	-	27:3270516-3276488	B	E	OK	7.76922	4.02652	-0.948235	-2.62425	5e-05	0.00697062	yes
ENSGALG00000016599	ENSGALG00000016599	-	3:104998418-105001601	B	E	NOTEST	0.0232657	0.012059	-0.948102	0	1	1	no
ENSGALG00000023271	ENSGALG00000023271	-	2:20547213-20632812	B	E	OK	8.34183	4.32887	-0.946373	-0.611806	0.3924	0.876275	no
ENSGALG00000023122	ENSGALG00000023122	-	4:51208550-51210637	B	E	OK	20.1445	10.4538	-0.946364	-2.55488	5e-05	0.00697062	yes
ENSGALG00000011590	ENSGALG00000011590	TMEM179	5:51307789-51316972	B	E	NOTEST	0.0611518	0.0317804	-0.944258	0	1	1	no
ENSGALG00000002907	ENSGALG00000002907	MYL1	7:2739203-2756780	B	E	NOTEST	0.12061	0.0627255	-0.94323	0	1	1	no
ENSGALG00000006110	ENSGALG00000006110	PLK1	14:6884684-6889434	B	E	OK	0.642746	0.334315	-0.943039	-1.20044	0.01535	0.335673	no
ENSGALG00000012011	ENSGALG00000012011	L3HYPDH	5:54592266-54782177	B	E	OK	7.69247	4.005	-0.941644	-1.09552	0.04385	0.507849	no
ENSGALG00000027874	ENSGALG00000027874	CHAC1	5:23730411-23732558	B	E	OK	5.99351	3.12048	-0.941633	-2.16776	5e-05	0.00697062	yes
ENSGALG00000011521	ENSGALG00000011521	FAM198A	2:41742917-41757881	B	E	NOTEST	0.0844128	0.0440089	-0.939666	0	1	1	no
ENSGALG00000015395	ENSGALG00000015395	-	1:88084657-88092055	B	E	NOTEST	0.35811	0.186872	-0.938352	0	1	1	no
ENSGALG00000015730	ENSGALG00000015730	TMPRSS15	1:98898051-98906375	B	E	NOTEST	0.0444882	0.0232648	-0.935273	0	1	1	no
ENSGALG00000003868	ENSGALG00000003868	-	AADN03013458.1:15093-18593	B	E	NOTEST	0.0143679	0.007527	-0.932702	0	1	1	no
ENSGALG00000011275	ENSGALG00000011275	DEPDC1	8:27684060-27694395	B	E	NOTEST	0.190919	0.100161	-0.930639	0	1	1	no
ENSGALG00000007972	ENSGALG00000007972	TRPC5	4:13010481-13100267	B	E	NOTEST	0.180691	0.0954841	-0.920189	0	1	1	no
ENSGALG00000013478	ENSGALG00000013478	S100A13	25:713185-713804	B	E	OK	3.25223	1.7211	-0.918101	-0.792344	0.0912	0.648224	no
ENSGALG00000005346	ENSGALG00000005346	PPIC	Z:81178146-81184188	B	E	OK	1.98348	1.05022	-0.917335	-1.64947	0.00495	0.177516	no
ENSGALG00000006886	ENSGALG00000006886	Dach2	4:8257305-8521317	B	E	NOTEST	0.465333	0.24643	-0.917086	0	1	1	no
ENSGALG00000003922	ENSGALG00000003922	TOP2A	27:4417747-4434189	B	E	OK	1.23768	0.655837	-0.916227	-2.2152	0.0001	0.0123922	yes
ENSGALG00000008635	ENSGALG00000008635	-	1:20126932-20130565	B	E	NOTEST	0.194358	0.102998	-0.916099	0	1	1	no
ENSGALG00000003286	ENSGALG00000003286	ACSBG1	10:3247237-3276079	B	E	OK	0.536863	0.284873	-0.914232	-1.33684	0.0223	0.391672	no
ENSGALG00000012564	ENSGALG00000012564	-	7:35944237-35948751	B	E	OK	0.976746	0.518449	-0.913783	-0.831987	0.08905	0.642338	no
ENSGALG00000026540	ENSGALG00000026540	-	AADN03013519.1:314-4815	B	E	OK	14.8774	7.90394	-0.912477	-2.11509	0.0001	0.0123922	yes
ENSGALG00000014759	ENSGALG00000014759	STYK1	1:77852890-77868563	B	E	OK	2.04509	1.08774	-0.910832	-1.72475	0.0033	0.142655	no
ENSGALG00000014407	ENSGALG00000014407	CASR	1:76166945-76245007	B	E	OK	1.40909	0.750458	-0.908918	-1.80791	0.00015	0.0167295	yes
ENSGALG00000012236	ENSGALG00000012236	DMC1	1:50719185-50733066	B	E	NOTEST	0.0773775	0.0412792	-0.906498	0	1	1	no
ENSGALG00000023157	ENSGALG00000023157	REEP5	Z:45811318-45828704	B	E	OK	13.2258	7.05784	-0.906058	-2.38899	5e-05	0.00697062	yes
ENSGALG00000003584	ENSGALG00000003584	KPNA2	18:6953317-6958961	B	E	OK	2.91132	1.55376	-0.905905	-1.90929	0.0008	0.0564709	no
ENSGALG00000001533	ENSGALG00000001533	TSNAXIP1	11:842435-857654	B	E	NOTEST	0.185075	0.0988143	-0.90532	0	1	1	no
ENSGALG00000017106	ENSGALG00000017106	ATP8A2	1:175972297-176281155	B	E	NOTEST	0.345557	0.184607	-0.904462	0	1	1	no
ENSGALG00000001640	ENSGALG00000001640	RNF122	22:1603362-1619730	B	E	OK	1.2551	0.670993	-0.903429	-0.815713	0.1283	0.701498	no
ENSGALG00000009912	ENSGALG00000009912	-	3:22659112-22664193	B	E	NOTEST	0.0981203	0.0525059	-0.902072	0	1	1	no
ENSGALG00000002550	ENSGALG00000002550	TSHB	26:3921345-3924242	B	E	OK	0.825255	0.442273	-0.899902	-0.650839	0.1868	0.771056	no
ENSGALG00000004540	ENSGALG00000004540	RAD9B	15:5941110-5947675	B	E	NOTEST	0.0912843	0.0489602	-0.898759	0	1	1	no
ENSGALG00000009846	ENSGALG00000009846	BBS5	7:18171746-18181640	B	E	OK	1.76866	0.948708	-0.898624	-1.54625	0.00535	0.187604	no
ENSGALG00000009722	ENSGALG00000009722	DYNC1I1	2:24085821-24251013	B	E	NOTEST	0.386601	0.207487	-0.897819	0	1	1	no
ENSGALG00000027996	ENSGALG00000027996	-	AADN03015587.1:9191-11641	B	E	NOTEST	0.0357011	0.01919	-0.895615	0	1	1	no
ENSGALG00000006710	ENSGALG00000006710	RAB36	15:8680703-8690154	B	E	NOTEST	0.0770485	0.0414196	-0.895452	0	1	1	no
ENSGALG00000015677	ENSGALG00000015677	SUSD1	Z:65978328-66017991	B	E	OK	0.731157	0.393152	-0.895096	-1.42875	0.0112	0.289152	no
ENSGALG00000003553	ENSGALG00000003553	ABCA12	7:4209984-4288793	B	E	NOTEST	0.301634	0.162284	-0.89428	0	1	1	no
ENSGALG00000002186	ENSGALG00000002186	UNC45B	19:4463009-4471724	B	E	NOTEST	0.00696356	0.00374686	-0.894141	0	1	1	no
ENSGALG00000002614	ENSGALG00000002614	-	AADN03010643.1:2938-4359	B	E	OK	1.42144	0.765249	-0.893352	-1.35414	0.03005	0.445232	no
ENSGALG00000015221	ENSGALG00000015221	CCDC181	1:83070839-83080854	B	E	NOTEST	0.173028	0.0931818	-0.892882	0	1	1	no
ENSGALG00000027255	ENSGALG00000027255	NRXN3	5:39495832-39699894	B	E	NOTEST	0.127003	0.0685365	-0.889915	0	1	1	no
ENSGALG00000025912	ENSGALG00000025912	-	1:131888580-131891935	B	E	NOTEST	0.112692	0.0608777	-0.888393	0	1	1	no
ENSGALG00000022871	ENSGALG00000022871	HHLA2	1:86867700-86874706	B	E	OK	17.7594	9.60633	-0.886525	-2.68729	5e-05	0.00697062	yes
ENSGALG00000028858	ENSGALG00000028858	-	26:3087399-3091783	B	E	NOTEST	0.106275	0.0576402	-0.882655	0	1	1	no
ENSGALG00000014730	ENSGALG00000014730	ELOVL7	Z:18735255-18767868	B	E	OK	0.823168	0.447051	-0.880749	-1.42251	0.012	0.296097	no
ENSGALG00000021884	ENSGALG00000021884	-	28:3204815-3206710	B	E	NOTEST	0.314759	0.17139	-0.876969	0	1	1	no
ENSGALG00000011735	ENSGALG00000011735	CCXCR1-L	2:43321684-43322692	B	E	OK	1.65575	0.902549	-0.875406	-1.24872	0.04515	0.509674	no
ENSGALG00000006591	ENSGALG00000006591	TNNI2	5:13473897-13476632	B	E	NOTEST	0.064653	0.0352633	-0.874549	0	1	1	no
ENSGALG00000015845	ENSGALG00000015845	RIPPLY2	3:76997776-76999819	B	E	NOTEST	0.0934298	0.0510502	-0.871968	0	1	1	no
ENSGALG00000028469	ENSGALG00000028469	C16orf96	14:12405475-12408576	B	E	NOTEST	0.392999	0.214944	-0.870564	0	1	1	no
ENSGALG00000014847	ENSGALG00000014847	MYOM1	2:100573568-100647380	B	E	NOTEST	0.236849	0.129661	-0.869229	0	1	1	no
ENSGALG00000023114	ENSGALG00000023114	TAL2	Z:54900616-54910056	B	E	NOTEST	0.022275	0.0122543	-0.862139	0	1	1	no
ENSGALG00000022815	ENSGALG00000022815	GAL1	3:107083699-107086143	B	E	OK	6.00914	3.30724	-0.861531	-1.02884	0.03725	0.476433	no
ENSGALG00000011394	ENSGALG00000011394	-	8:25579089-25585001	B	E	OK	5.41904	2.98801	-0.858851	-2.24294	5e-05	0.00697062	yes
ENSGALG00000017622	ENSGALG00000017622	-	1:2745146-2747359	B	E	NOTEST	0.0446926	0.0246514	-0.858368	0	1	1	no
ENSGALG00000026883	ENSGALG00000026883	-	AADN03015435.1:20-1040	B	E	OK	0.954292	0.526408	-0.858249	-0.70439	0.15845	0.74244	no
ENSGALG00000008929	ENSGALG00000008929	PEX5L	9:16760381-16850020	B	E	OK	2.43561	1.34405	-0.857692	-1.70919	0.00115	0.0689567	no
ENSGALG00000014229	ENSGALG00000014229	CFAP45	AADN03026493.1:2140-5450	B	E	NOTEST	0.0386462	0.0213367	-0.856987	0	1	1	no
ENSGALG00000023920	ENSGALG00000023920	PHYKPL	13:13614746-13621757	B	E	OK	2.68277	1.48197	-0.856207	-1.6176	0.00275	0.129961	no
ENSGALG00000008392	ENSGALG00000008392	CFAP43	6:23736119-23778750	B	E	NOTEST	0.0655113	0.0362076	-0.855453	0	1	1	no
ENSGALG00000004706	ENSGALG00000004706	C15ORF23	5:792318-797351	B	E	OK	0.755079	0.417337	-0.855414	-1.14429	0.0382	0.47879	no
ENSGALG00000023601	ENSGALG00000023601	-	3:13125327-13287642	B	E	NOTEST	0.0542763	0.0299997	-0.855376	0	1	1	no
ENSGALG00000016318	ENSGALG00000016318	PCYT1B	1:117479796-117519398	B	E	NOTEST	0.0588716	0.0325867	-0.853289	0	1	1	no
ENSGALG00000004508	ENSGALG00000004508	EYA2	20:6012483-6104467	B	E	NOTEST	0.0557429	0.0308797	-0.852131	0	1	1	no
ENSGALG00000028752	ENSGALG00000028752	SGCA	JH375682.1:20-1479	B	E	NOTEST	0.0356447	0.0197732	-0.85014	0	1	1	no
ENSGALG00000007110	ENSGALG00000007110	-	4:9265342-9277040	B	E	NOTEST	0.0252708	0.0140216	-0.849819	0	1	1	no
ENSGALG00000007420	ENSGALG00000007420	-	5:16312072-16327147	B	E	NOTEST	0.206183	0.114468	-0.848974	0	1	1	no
ENSGALG00000027525	ENSGALG00000027525	-	3:19835237-19933929	B	E	NOTEST	0.150233	0.0834357	-0.848466	0	1	1	no
ENSGALG00000002647	ENSGALG00000002647	PLS1	9:9975583-10013804	B	E	NOTEST	0.143454	0.0796723	-0.848439	0	1	1	no
ENSGALG00000014766	ENSGALG00000014766	HAO2	1:77970577-77981343	B	E	OK	35.0071	19.4575	-0.847322	-2.57667	5e-05	0.00697062	yes
ENSGALG00000000791	ENSGALG00000000791	-	26:2325313-2330088	B	E	OK	0.782051	0.434746	-0.847089	-1.18162	0.0366	0.473197	no
ENSGALG00000013617	ENSGALG00000013617	PDGFRL	4:62611320-62630264	B	E	OK	0.8534	0.474468	-0.846912	-1.00181	0.0517	0.540403	no
ENSGALG00000018376	ENSGALG00000018376	-	MT:6433-6506	B	E	OK	13534.4	7529.33	-0.846035	-0.888685	0.08095	0.628806	no
ENSGALG00000015817	ENSGALG00000015817	LRRCC1	2:122461344-122480655	B	E	NOTEST	0.452171	0.251555	-0.845992	0	1	1	no
ENSGALG00000007032	ENSGALG00000007032	-	24:4922467-4925671	B	E	NOTEST	0.057002	0.0317354	-0.84492	0	1	1	no
ENSGALG00000027205	ENSGALG00000027205	-	1:427004-428620	B	E	NOTEST	0.127996	0.07129	-0.844324	0	1	1	no
ENSGALG00000008046	ENSGALG00000008046	COQ10B	7:9709226-9719149	B	E	OK	14.5436	8.10081	-0.844248	-2.28162	5e-05	0.00697062	yes
ENSGALG00000000632	ENSGALG00000000632	CHTF8	11:18358801-18360418	B	E	OK	0.723454	0.40343	-0.842584	-0.931235	0.08755	0.639453	no
ENSGALG00000015737	ENSGALG00000015737	NCAM2	1:100155275-100281469	B	E	NOTEST	0.0359517	0.0200532	-0.842224	0	1	1	no
ENSGALG00000004195	ENSGALG00000004195	KIF4A	4:1248685-1265752	B	E	OK	0.715086	0.399366	-0.840405	-1.65763	0.00285	0.132442	no
ENSGALG00000015398	ENSGALG00000015398	-	1:88134547-88146089	B	E	OK	0.692329	0.386855	-0.839663	-0.78947	0.12875	0.702377	no
ENSGALG00000005352	ENSGALG00000005352	GATA5	20:8368250-8377966	B	E	OK	4.20875	2.35279	-0.839018	-2.00812	0.00235	0.114954	no
ENSGALG00000014291	ENSGALG00000014291	-	23:1191629-1236092	B	E	NOTEST	0.0485736	0.0271573	-0.838833	0	1	1	no
ENSGALG00000016258	ENSGALG00000016258	-	1:112385724-112404316	B	E	NOTEST	0.0235706	0.0131836	-0.838244	0	1	1	no
ENSGALG00000003537	ENSGALG00000003537	SGK2	20:3984241-3994990	B	E	OK	15.2558	8.53541	-0.837823	-2.65008	5e-05	0.00697062	yes
ENSGALG00000017875	ENSGALG00000017875	SNORD45	8:28691553-28702612	B	E	OK	2359.39	1321.26	-0.836499	-0.207916	0.6922	0.959518	no
ENSGALG00000005194	ENSGALG00000005194	chB1	Z:8915575-8919172	B	E	NOTEST	0.0957046	0.0535973	-0.836428	0	1	1	no
ENSGALG00000006654	ENSGALG00000006654	KK34	13:16050768-16052717	B	E	NOTEST	0.341183	0.191335	-0.834446	0	1	1	no
ENSGALG00000020261	ENSGALG00000020261	AKAP14	4:16449799-16452244	B	E	NOTEST	0.0985813	0.0553321	-0.833197	0	1	1	no
ENSGALG00000017849	ENSGALG00000017849	SNORD14	24:3069115-3075912	B	E	OK	6939.52	3907.09	-0.828742	-0.105628	0.53835	0.927235	no
ENSGALG00000008416	ENSGALG00000008416	CFAP61	3:3758784-3861925	B	E	NOTEST	0.0346483	0.0195283	-0.827219	0	1	1	no
ENSGALG00000014398	ENSGALG00000014398	PPARGC1A	4:73626291-73691855	B	E	OK	2.58818	1.45896	-0.826999	-2.3986	5e-05	0.00697062	yes
ENSGALG00000014176	ENSGALG00000014176	PLA2G2E	21:4835305-4836901	B	E	NOTEST	0.130686	0.0737797	-0.824809	0	1	1	no
ENSGALG00000021230	ENSGALG00000021230	EPB42	20:7046099-7055150	B	E	NOTEST	0.443358	0.250734	-0.822316	0	1	1	no
ENSGALG00000005692	ENSGALG00000005692	CRISPLD2	11:16374570-16399831	B	E	OK	1.28264	0.725508	-0.822052	-1.35758	0.00715	0.219077	no
ENSGALG00000015905	ENSGALG00000015905	-	2:124071733-124090805	B	E	OK	6.58508	3.72823	-0.820712	-2.10721	0.00155	0.0847409	no
ENSGALG00000014753	ENSGALG00000014753	CENPK	Z:20407953-20429425	B	E	NOTEST	0.406343	0.230378	-0.818693	0	1	1	no
ENSGALG00000003478	ENSGALG00000003478	GFI1B	17:6753423-6762300	B	E	NOTEST	0.348866	0.197984	-0.817284	0	1	1	no
ENSGALG00000010500	ENSGALG00000010500	Nkx-6.2	6:34788046-34790162	B	E	NOTEST	0.325207	0.184753	-0.815759	0	1	1	no
ENSGALG00000014274	ENSGALG00000014274	RIMKLB	1:75460566-75494768	B	E	OK	1.42735	0.811425	-0.814812	-1.34266	0.01085	0.282075	no
ENSGALG00000000556	ENSGALG00000000556	UTS2	21:283152-286467	B	E	NOTEST	0.215117	0.122334	-0.814296	0	1	1	no
ENSGALG00000004501	ENSGALG00000004501	-	5:961362-962999	B	E	NOTEST	0.33008	0.187774	-0.813823	0	1	1	no
ENSGALG00000003465	ENSGALG00000003465	-	14:1039016-1043904	B	E	OK	0.909479	0.518389	-0.811006	-0.796615	0.1319	0.708613	no
ENSGALG00000014689	ENSGALG00000014689	FAM131B	1:77049027-77072432	B	E	NOTEST	0.299433	0.17069	-0.810858	0	1	1	no
ENSGALG00000019144	ENSGALG00000019144	GABRG3	1:130314509-130614689	B	E	NOTEST	0.0259349	0.0147851	-0.810752	0	1	1	no
ENSGALG00000009392	ENSGALG00000009392	TLR5	3:17199284-17201870	B	E	OK	2.66764	1.5218	-0.809786	-1.74563	0.00455	0.172606	no
ENSGALG00000004096	ENSGALG00000004096	CHRNA7	10:6156716-6199170	B	E	NOTEST	0.141846	0.0809565	-0.80911	0	1	1	no
ENSGALG00000017216	ENSGALG00000017216	-	1:185007304-185015109	B	E	NOTEST	0.110475	0.0630709	-0.80868	0	1	1	no
ENSGALG00000015928	ENSGALG00000015928	-	3:80944373-80961995	B	E	NOTEST	0.0403092	0.023016	-0.808475	0	1	1	no
ENSGALG00000022875	ENSGALG00000022875	-	2:97952711-97956997	B	E	OK	4.99742	2.85976	-0.80529	-1.9626	0.0006	0.0474596	yes
ENSGALG00000006334	ENSGALG00000006334	LAP3	4:75553555-75565346	B	E	OK	27.759	15.8966	-0.804233	-2.51373	5e-05	0.00697062	yes
ENSGALG00000003444	ENSGALG00000003444	-	22:2443240-2448175	B	E	NOTEST	0.0519587	0.0297799	-0.803029	0	1	1	no
ENSGALG00000023936	ENSGALG00000023936	-	21:2227460-2235534	B	E	OK	19.3527	11.1039	-0.801475	-2.31649	5e-05	0.00697062	yes
ENSGALG00000002346	ENSGALG00000002346	CLSPN	23:4176482-4190009	B	E	NOTEST	0.366389	0.210559	-0.799151	0	1	1	no
ENSGALG00000024048	ENSGALG00000024048	-	25:1746787-1963328	B	E	NOTEST	0.0880679	0.0506188	-0.798943	0	1	1	no
ENSGALG00000024896	ENSGALG00000024896	SNORD66	9:15371231-15387501	B	E	OK	11453.9	6586.92	-0.798168	-0.103792	0.5542	0.931764	no
ENSGALG00000026746	ENSGALG00000026746	-	AADN03025048.1:20-2288	B	E	NOTEST	0.578145	0.332954	-0.796109	0	1	1	no
ENSGALG00000004522	ENSGALG00000004522	CASC5	5:920666-948755	B	E	NOTEST	0.353883	0.204063	-0.79426	0	1	1	no
ENSGALG00000016582	ENSGALG00000016582	PBK	3:104781668-104800567	B	E	NOTEST	0.468468	0.270227	-0.793778	0	1	1	no
ENSGALG00000022798	ENSGALG00000022798	IL7	2:120078297-120084550	B	E	NOTEST	0.373934	0.215883	-0.792536	0	1	1	no
ENSGALG00000016279	ENSGALG00000016279	RAB23	3:86151528-86161601	B	E	OK	1.20717	0.697152	-0.792081	-1.188	0.03775	0.477353	no
ENSGALG00000026433	ENSGALG00000026433	-	19:5741147-5746743	B	E	NOTEST	0.20718	0.11972	-0.791223	0	1	1	no
ENSGALG00000002118	ENSGALG00000002118	CO6	13:3153570-3162255	B	E	OK	8.32855	4.83387	-0.784887	-1.90204	0.0008	0.0564709	no
ENSGALG00000028299	ENSGALG00000028299	SNORD59	LGE22C19W28_E50C23:954485-965125	B	E	OK	8940.53	5194.38	-0.783408	-0.0570058	0.5555	0.931764	no
ENSGALG00000010900	ENSGALG00000010900	SPC25	7:18426549-18430278	B	E	OK	1.22664	0.713011	-0.782716	-1.3354	0.0231	0.398198	no
ENSGALG00000006091	ENSGALG00000006091	-	8:13484351-13505245	B	E	NOTEST	0.0158643	0.00923201	-0.781067	0	1	1	no
ENSGALG00000006358	ENSGALG00000006358	TMEM86A	5:12025882-12030870	B	E	OK	75.4554	43.9351	-0.780249	-2.18932	5e-05	0.00697062	yes
ENSGALG00000027884	ENSGALG00000027884	-	1:31159-35950	B	E	NOTEST	0.0611611	0.0356181	-0.780005	0	1	1	no
ENSGALG00000027237	ENSGALG00000027237	-	AADN03023188.1:2521-6846	B	E	NOTEST	0.44755	0.260754	-0.779359	0	1	1	no
ENSGALG00000009792	ENSGALG00000009792	-	4:28797690-28800415	B	E	OK	2.49898	1.45599	-0.779332	-1.1804	0.03135	0.45291	no
ENSGALG00000015294	ENSGALG00000015294	ADGRG7	1:84339731-84364122	B	E	NOTEST	0.0811244	0.0472835	-0.778798	0	1	1	no
ENSGALG00000007392	ENSGALG00000007392	ADAMTS9	12:13713808-13779455	B	E	OK	2.78712	1.62519	-0.778164	-2.31289	5e-05	0.00697062	yes
ENSGALG00000012151	ENSGALG00000012151	TBX20	2:47818322-47850665	B	E	OK	0.710997	0.414929	-0.77698	-0.989978	0.06025	0.567062	no
ENSGALG00000007160	ENSGALG00000007160	ARHGAP36	4:9488937-9502477	B	E	NOTEST	0.230043	0.134385	-0.775535	0	1	1	no
ENSGALG00000023265	ENSGALG00000023265	-	18:10828714-10830240	B	E	OK	1.39672	0.816069	-0.775281	-0.83193	0.10955	0.683651	no
ENSGALG00000000653	ENSGALG00000000653	CNTN2	26:1920858-1944417	B	E	NOTEST	0.0228838	0.0133747	-0.774822	0	1	1	no
ENSGALG00000027006	ENSGALG00000027006	AP1M2	AADN03013594.1:20-1610	B	E	NOTEST	0.428318	0.250354	-0.774711	0	1	1	no
ENSGALG00000021092	ENSGALG00000021092	-	9:8992990-9010770	B	E	NOTEST	0.36704	0.214718	-0.773495	0	1	1	no
ENSGALG00000005349	ENSGALG00000005349	MSLN	14:5994337-6008622	B	E	OK	0.572126	0.334808	-0.772998	-1.05706	0.04485	0.50906	no
ENSGALG00000020340	ENSGALG00000020340	TMX1	5:57914584-57916800	B	E	NOTEST	0.513273	0.300706	-0.771371	0	1	1	no
ENSGALG00000004116	ENSGALG00000004116	TRPM8	7:5508761-5538667	B	E	NOTEST	0.21609	0.126691	-0.770316	0	1	1	no
ENSGALG00000028690	ENSGALG00000028690	-	JH375537.1:20-1406	B	E	OK	1.10094	0.645883	-0.769396	-0.766744	0.15175	0.73778	no
ENSGALG00000016446	ENSGALG00000016446	ATP6V1C2	3:96480138-96513540	B	E	NOTEST	0.286448	0.16808	-0.769125	0	1	1	no
ENSGALG00000009935	ENSGALG00000009935	-	27:3239713-3247916	B	E	OK	1.23694	0.726086	-0.768566	-1.49886	0.00475	0.176002	no
ENSGALG00000013875	ENSGALG00000013875	FAM83H	2:148565718-148571435	B	E	OK	1.70474	1.0018	-0.766955	-1.74196	0.00085	0.0581598	no
ENSGALG00000007809	ENSGALG00000007809	TSHZ2	20:12972362-13104953	B	E	OK	1.14416	0.672998	-0.765616	-1.44778	0.0054	0.187604	no
ENSGALG00000016937	ENSGALG00000016937	DIAPH3	1:161696599-161932705	B	E	NOTEST	0.212117	0.124806	-0.765179	0	1	1	no
ENSGALG00000003085	ENSGALG00000003085	CDK1	6:8142504-8170935	B	E	OK	2.94739	1.73572	-0.763903	-1.35187	0.0157	0.338689	no
ENSGALG00000013661	ENSGALG00000013661	MICU3	4:62820273-62869495	B	E	OK	9.04093	5.32453	-0.763815	-2.99685	5e-05	0.00697062	yes
ENSGALG00000004753	ENSGALG00000004753	-	12:3485320-3498864	B	E	NOTEST	0.219373	0.129257	-0.763139	0	1	1	no
ENSGALG00000008834	ENSGALG00000008834	-	8:15553933-15560218	B	E	NOTEST	0.156928	0.0926856	-0.759686	0	1	1	no
ENSGALG00000025921	ENSGALG00000025921	-	Z:7504471-7507097	B	E	NOTEST	0.134306	0.0793423	-0.759356	0	1	1	no
ENSGALG00000008755	ENSGALG00000008755	-	1:21832702-21860511	B	E	NOTEST	0.476207	0.281433	-0.758799	0	1	1	no
ENSGALG00000026609	ENSGALG00000026609	-	14:12238661-12242574	B	E	NOTEST	0.0833899	0.0493705	-0.756225	0	1	1	no
ENSGALG00000009606	ENSGALG00000009606	-	6:30933713-30948725	B	E	NOTEST	0.0666028	0.0394345	-0.756122	0	1	1	no
ENSGALG00000027853	ENSGALG00000027853	CTNNA2	4:86948458-87057215	B	E	NOTEST	0.129987	0.0770407	-0.754675	0	1	1	no
ENSGALG00000016442	ENSGALG00000016442	RRM2	3:96087198-96092245	B	E	OK	2.11908	1.25608	-0.754503	-1.51253	0.0177	0.35126	no
ENSGALG00000014313	ENSGALG00000014313	-	5:15212488-15215738	B	E	NOTEST	0.343486	0.203605	-0.754474	0	1	1	no
ENSGALG00000028609	ENSGALG00000028609	-	JH376162.1:3605-4828	B	E	NOTEST	0.528341	0.313415	-0.753395	0	1	1	no
ENSGALG00000015662	ENSGALG00000015662	LIPI	1:97342195-97364220	B	E	OK	11.5338	6.85468	-0.750711	-3.15905	5e-05	0.00697062	yes
ENSGALG00000028716	ENSGALG00000028716	CDC6	27:4392873-4396015	B	E	NOTEST	0.270524	0.160794	-0.750539	0	1	1	no
ENSGALG00000007354	ENSGALG00000007354	CIT	15:9566083-9635653	B	E	NOTEST	0.166085	0.09874	-0.750213	0	1	1	no
ENSGALG00000026721	ENSGALG00000026721	-	7:21628476-21632426	B	E	NOTEST	0.318188	0.189318	-0.749067	0	1	1	no
ENSGALG00000028915	ENSGALG00000028915	-	AADN03025770.1:20-3649	B	E	NOTEST	0.0157548	0.0093781	-0.748427	0	1	1	no
ENSGALG00000012809	ENSGALG00000012809	ECI2	2:65994142-66009335	B	E	OK	85.5804	50.9892	-0.747087	-2.68232	5e-05	0.00697062	yes
ENSGALG00000005408	ENSGALG00000005408	BCO1	11:14922968-14936617	B	E	OK	13.3672	7.96446	-0.74705	-2.58867	5e-05	0.00697062	yes
ENSGALG00000021283	ENSGALG00000021283	-	17:1265940-1266558	B	E	NOTEST	0.0845015	0.0503714	-0.746371	0	1	1	no
ENSGALG00000002318	ENSGALG00000002318	LVRN	Z:72662509-72697937	B	E	NOTEST	0.111904	0.0667215	-0.74604	0	1	1	no
ENSGALG00000026518	ENSGALG00000026518	RUNDC3A	27:2981838-2988185	B	E	NOTEST	0.0905385	0.0541083	-0.742682	0	1	1	no
ENSGALG00000021848	ENSGALG00000021848	-	Z:8995522-8996755	B	E	OK	1.94151	1.16088	-0.74196	-1.07591	0.05435	0.54819	no
ENSGALG00000014980	ENSGALG00000014980	MAATS1	1:79549647-79579733	B	E	NOTEST	0.10879	0.0650826	-0.741197	0	1	1	no
ENSGALG00000010474	ENSGALG00000010474	-	8:20804323-20807546	B	E	OK	0.814675	0.487561	-0.740642	-0.813408	0.10805	0.681152	no
ENSGALG00000006597	ENSGALG00000006597	DZIP1L	9:3613512-3623335	B	E	NOTEST	0.497513	0.297765	-0.740561	0	1	1	no
ENSGALG00000025694	ENSGALG00000025694	SNORA13	Z:46011142-46145593	B	E	OK	261.016	156.227	-0.740495	-0.414819	0.5186	0.919914	no
ENSGALG00000015169	ENSGALG00000015169	MEP1B	2:106060412-106083857	B	E	NOTEST	0.0470721	0.0281796	-0.740222	0	1	1	no
ENSGALG00000002587	ENSGALG00000002587	CRCP	19:4960946-4985586	B	E	OK	12.4288	7.44645	-0.739067	-2.14287	0.0001	0.0123922	yes
ENSGALG00000028491	ENSGALG00000028491	-	1:193927815-193928555	B	E	OK	1.65791	0.99346	-0.738835	-0.735829	0.1736	0.759279	no
ENSGALG00000007508	ENSGALG00000007508	HPSE2	6:21711623-21788394	B	E	OK	2.04677	1.2268	-0.738453	-1.26646	0.01465	0.326783	no
ENSGALG00000016428	ENSGALG00000016428	Enpp2	2:136104591-136163574	B	E	OK	18.9224	11.3492	-0.737503	-1.97463	0.0004	0.0356896	yes
ENSGALG00000000573	ENSGALG00000000573	PER3	21:291839-308592	B	E	OK	2.5506	1.53139	-0.735991	-1.70509	0.001	0.0637314	no
ENSGALG00000025883	ENSGALG00000025883	-	1:536200-591575	B	E	NOTEST	0.343892	0.206496	-0.735845	0	1	1	no
ENSGALG00000011391	ENSGALG00000011391	AMN	5:49791745-49808855	B	E	OK	3.43641	2.06486	-0.73486	-1.67474	0.00695	0.216263	no
ENSGALG00000007846	ENSGALG00000007846	-	24:6119940-6122966	B	E	OK	1.19252	0.717665	-0.732637	-0.899888	0.0911	0.648224	no
ENSGALG00000025996	ENSGALG00000025996	MKI67	6:32890713-32910556	B	E	OK	0.972586	0.585743	-0.731559	-1.97258	0.0003	0.02935	yes
ENSGALG00000023119	ENSGALG00000023119	-	3:38406240-38407173	B	E	OK	1.41727	0.853637	-0.731421	-0.99769	0.05955	0.564751	no
ENSGALG00000023925	ENSGALG00000023925	-	6:16117860-16121379	B	E	OK	32.0861	19.3302	-0.731088	-1.87575	0.00035	0.0328029	yes
ENSGALG00000028359	ENSGALG00000028359	-	1:58288226-58305170	B	E	NOTEST	0.217624	0.131191	-0.730175	0	1	1	no
ENSGALG00000015955	ENSGALG00000015955	RAD54B	2:125844097-125903394	B	E	NOTEST	0.208787	0.126066	-0.727857	0	1	1	no
ENSGALG00000010554	ENSGALG00000010554	RMDN2	3:31217050-31257735	B	E	OK	19.1295	11.5518	-0.727687	-2.40288	5e-05	0.00697062	yes
ENSGALG00000006986	ENSGALG00000006986	-	1:15831324-15842323	B	E	NOTEST	0.0322981	0.0195079	-0.727392	0	1	1	no
ENSGALG00000008367	ENSGALG00000008367	MDK	5:22947433-22948426	B	E	OK	0.910736	0.550235	-0.726984	-0.945206	0.10535	0.677146	no
ENSGALG00000016690	ENSGALG00000016690	-	3:108401538-108406864	B	E	OK	92.5907	55.9581	-0.72652	-2.2479	0.0001	0.0123922	yes
ENSGALG00000013579	ENSGALG00000013579	FAT1	4:61301848-61399322	B	E	OK	5.47241	3.30903	-0.725768	-2.44367	5e-05	0.00697062	yes
ENSGALG00000012744	ENSGALG00000012744	TMEM170B	2:63035619-63055532	B	E	NOTEST	0.503264	0.30447	-0.725014	0	1	1	no
ENSGALG00000017803	ENSGALG00000017803	Y_RNA	2:54462873-54462974	B	E	OK	18302.9	11080	-0.724112	-1.84085	0.0002	0.0212438	yes
ENSGALG00000026004	ENSGALG00000026004	-	4:50019759-50021163	B	E	NOTEST	0.163419	0.0989825	-0.723331	0	1	1	no
ENSGALG00000005862	ENSGALG00000005862	-	15:7847847-7849571	B	E	NOTEST	0.147232	0.0892214	-0.722628	0	1	1	no
ENSGALG00000022907	ENSGALG00000022907	-	1:77587817-77601499	B	E	OK	0.767369	0.465176	-0.722144	-0.519138	0.33545	0.849656	no
ENSGALG00000007768	ENSGALG00000007768	AURKA	20:12364934-12370702	B	E	OK	0.607283	0.368186	-0.721936	-0.88516	0.0938	0.656656	no
ENSGALG00000023480	ENSGALG00000023480	FBXO39	19:9893569-9897409	B	E	OK	0.694615	0.421207	-0.721685	-1.05525	0.0689	0.591486	no
ENSGALG00000012252	ENSGALG00000012252	-	1:50766995-50767887	B	E	NOTEST	0.223498	0.135627	-0.720618	0	1	1	no
ENSGALG00000020322	ENSGALG00000020322	ACRC	4:2169807-2177051	B	E	NOTEST	0.30633	0.185897	-0.720588	0	1	1	no
ENSGALG00000014845	ENSGALG00000014845	PLCXD3	Z:12879809-12970581	B	E	NOTEST	0.358753	0.217794	-0.720027	0	1	1	no
ENSGALG00000012756	ENSGALG00000012756	PARPBP	1:55520473-55569389	B	E	NOTEST	0.11549	0.0702036	-0.718145	0	1	1	no
ENSGALG00000016615	ENSGALG00000016615	GPR143	1:124557328-124571165	B	E	NOTEST	0.0606517	0.0368801	-0.717704	0	1	1	no
ENSGALG00000011901	ENSGALG00000011901	KIF15	2:43768480-43804535	B	E	NOTEST	0.372504	0.226641	-0.716846	0	1	1	no
ENSGALG00000000194	ENSGALG00000000194	-	JH375607.1:9152-27107	B	E	NOTEST	0.030115	0.0183264	-0.716558	0	1	1	no
ENSGALG00000012659	ENSGALG00000012659	CKAP4	1:53861782-53873170	B	E	OK	9.63799	5.86523	-0.716545	-2.25079	5e-05	0.00697062	yes
ENSGALG00000024085	ENSGALG00000024085	IDO2	22:2460348-2465969	B	E	OK	4.07459	2.4797	-0.716489	-1.45392	0.01035	0.278153	no
ENSGALG00000019030	ENSGALG00000019030	-	1:193745526-193746487	B	E	OK	0.971821	0.591431	-0.716481	-0.708829	0.1484	0.730536	no
ENSGALG00000023245	ENSGALG00000023245	-	18:11196710-11197043	B	E	OK	6.71074	4.09277	-0.713396	-0.812699	0.1083	0.681188	no
ENSGALG00000016954	ENSGALG00000016954	RGCC	1:165264941-165276995	B	E	NOTEST	0.303133	0.185222	-0.710693	0	1	1	no
ENSGALG00000012080	ENSGALG00000012080	-	2:46817365-46818157	B	E	OK	3.33645	2.03929	-0.710245	-1.0657	0.05255	0.541717	no
ENSGALG00000027415	ENSGALG00000027415	GRIN2C	18:10769811-10777868	B	E	NOTEST	0.255731	0.156315	-0.710165	0	1	1	no
ENSGALG00000020840	ENSGALG00000020840	MSMB	6:17368971-17383658	B	E	OK	4.94283	3.02177	-0.709944	-1.33015	0.01895	0.363768	no
ENSGALG00000010356	ENSGALG00000010356	RAD54L	8:20471190-20498624	B	E	OK	0.907126	0.555036	-0.70872	-0.848631	0.1064	0.678352	no
ENSGALG00000006981	ENSGALG00000006981	MCTP2	10:14461078-14573856	B	E	OK	1.0212	0.625709	-0.706704	-1.60557	0.00495	0.177516	no
ENSGALG00000008548	ENSGALG00000008548	MDH1B	7:11891290-11900217	B	E	NOTEST	0.307837	0.188617	-0.706703	0	1	1	no
ENSGALG00000014014	ENSGALG00000014014	LAMA2	3:57586333-57923906	B	E	NOTEST	0.304079	0.18634	-0.706514	0	1	1	no
ENSGALG00000010628	ENSGALG00000010628	ACSL1	4:38883036-38919985	B	E	OK	94.3617	57.9117	-0.704347	-2.01404	0.0004	0.0356896	yes
ENSGALG00000022817	ENSGALG00000022817	GAL7	3:107069508-107071114	B	E	OK	2.27838	1.39944	-0.703165	-0.750318	0.1454	0.729715	no
ENSGALG00000016224	ENSGALG00000016224	MAOA	1:110613429-110658911	B	E	OK	9.84863	6.04926	-0.703164	-2.16504	0.0001	0.0123922	yes
ENSGALG00000001314	ENSGALG00000001314	PTGS1	17:8766106-8769922	B	E	NOTEST	0.257154	0.158154	-0.701299	0	1	1	no
ENSGALG00000012766	ENSGALG00000012766	SYCP3	1:55712067-55723192	B	E	NOTEST	0.247272	0.152115	-0.700933	0	1	1	no
ENSGALG00000008157	ENSGALG00000008157	-	7:10686079-10688800	B	E	OK	0.827335	0.509275	-0.700028	-1.09502	0.0655	0.58107	no
ENSGALG00000016555	ENSGALG00000016555	HADHB	3:104607848-104619357	B	E	OK	93.3861	57.4866	-0.699982	-1.86276	0.0001	0.0123922	yes
ENSGALG00000005318	ENSGALG00000005318	OVCH2	5:6858171-6880050	B	E	OK	4.10597	2.52779	-0.699847	-1.59042	0.001	0.0637314	no
ENSGALG00000027429	ENSGALG00000027429	HSD17B1	27:4962218-4963268	B	E	NOTEST	0.583983	0.360059	-0.697692	0	1	1	no
ENSGALG00000006202	ENSGALG00000006202	SCNN1B	14:6949245-6957640	B	E	NOTEST	0.180051	0.111081	-0.6968	0	1	1	no
ENSGALG00000015545	ENSGALG00000015545	TMEM246	Z:64939173-64940361	B	E	OK	3.89478	2.40302	-0.696694	-1.20328	0.01475	0.327703	no
ENSGALG00000016498	ENSGALG00000016498	MFSD2B	3:103746138-103779362	B	E	NOTEST	0.457067	0.282018	-0.696618	0	1	1	no
ENSGALG00000017166	ENSGALG00000017166	RAB39A	1:179650386-179662213	B	E	NOTEST	0.467479	0.288604	-0.695809	0	1	1	no
ENSGALG00000006236	ENSGALG00000006236	TPH1	5:11839354-11849927	B	E	NOTEST	0.288864	0.178439	-0.69496	0	1	1	no
ENSGALG00000011671	ENSGALG00000011671	SLC15A2	7:25892438-25928915	B	E	NOTEST	0.397867	0.24581	-0.694744	0	1	1	no
ENSGALG00000006720	ENSGALG00000006720	-	AADN03020552.1:338-2357	B	E	OK	7.29831	4.50918	-0.694699	-1.42768	0.00895	0.257931	no
ENSGALG00000026335	ENSGALG00000026335	-	AADN03017964.1:2021-6259	B	E	NOTEST	0.0905632	0.0559553	-0.69465	0	1	1	no
ENSGALG00000005148	ENSGALG00000005148	-	2:936145-964349	B	E	OK	4.75257	2.93666	-0.694531	-1.87437	0.00025	0.0255803	yes
ENSGALG00000001709	ENSGALG00000001709	MUSTN1	12:800690-804117	B	E	NOTEST	0.334982	0.207122	-0.693603	0	1	1	no
ENSGALG00000001418	ENSGALG00000001418	GUCA1B	26:3118916-3122452	B	E	NOTEST	0.0682118	0.0421808	-0.693435	0	1	1	no
ENSGALG00000013257	ENSGALG00000013257	LDHB	1:67177977-67190068	B	E	OK	128.708	79.6001	-0.693262	-1.85287	0.0003	0.02935	yes
ENSGALG00000010440	ENSGALG00000010440	MKNK1	8:20699729-20715718	B	E	OK	1.03725	0.641857	-0.692442	-1.21368	0.02745	0.424618	no
ENSGALG00000002908	ENSGALG00000002908	TRAIP	12:2549853-2567887	B	E	NOTEST	0.216935	0.134437	-0.690334	0	1	1	no
ENSGALG00000015356	ENSGALG00000015356	IFT57	1:86848939-86867576	B	E	OK	2.21128	1.37116	-0.689487	-1.75234	0.0031	0.139968	no
ENSGALG00000004512	ENSGALG00000004512	SH3GLB2	17:5432743-5457800	B	E	OK	0.66232	0.411059	-0.688183	-1.00229	0.0512	0.537696	no
ENSGALG00000001645	ENSGALG00000001645	Segment	17:8212309-8238531	B	E	NOTEST	0.143203	0.0889424	-0.687119	0	1	1	no
ENSGALG00000010623	ENSGALG00000010623	ORC1	8:23276660-23291886	B	E	NOTEST	0.31752	0.197228	-0.686978	0	1	1	no
ENSGALG00000017840	ENSGALG00000017840	SNORD12	20:6814692-6814787	B	E	OK	74.2994	46.1558	-0.686838	-17.0821	0.66695	0.955543	no
ENSGALG00000011511	ENSGALG00000011511	CKB	5:50128408-50229625	B	E	OK	4.05605	2.52029	-0.686488	-0.622907	0.217	0.788594	no
ENSGALG00000013688	ENSGALG00000013688	UROS	6:32040618-32048593	B	E	OK	2.29443	1.42764	-0.684507	-1.07814	0.05505	0.54819	no
ENSGALG00000013726	ENSGALG00000013726	PAICS	4:64341541-64393109	B	E	OK	77.3192	48.1367	-0.68369	-0.992485	0.07035	0.596487	no
ENSGALG00000001136	ENSGALG00000001136	-	21:1415993-1416790	B	E	OK	0.632538	0.394041	-0.682807	-0.547398	0.25755	0.816451	no
ENSGALG00000028955	ENSGALG00000028955	-	14:4545588-4545756	B	E	NOTEST	1.03311	0.643789	-0.682328	0	1	1	no
ENSGALG00000022713	ENSGALG00000022713	FAM181B	1:188199880-188200881	B	E	NOTEST	0.451159	0.281326	-0.681396	0	1	1	no
ENSGALG00000004120	ENSGALG00000004120	CNR2	23:5558026-5559055	B	E	NOTEST	0.154925	0.0966187	-0.681191	0	1	1	no
ENSGALG00000011022	ENSGALG00000011022	GnIH	2:31933787-31937355	B	E	NOTEST	0.095479	0.0596114	-0.679596	0	1	1	no
ENSGALG00000021341	ENSGALG00000021341	-	15:6238973-6241300	B	E	NOTEST	0.203054	0.126797	-0.679347	0	1	1	no
ENSGALG00000015531	ENSGALG00000015531	PPP2R2C	4:79113278-79195376	B	E	NOTEST	0.504408	0.315015	-0.679171	0	1	1	no
ENSGALG00000028912	ENSGALG00000028912	Scrt2	20:10263331-10264039	B	E	NOTEST	0.109746	0.0686254	-0.677356	0	1	1	no
ENSGALG00000010826	ENSGALG00000010826	PRKAA2	8:24663004-24679845	B	E	NOTEST	0.399698	0.249967	-0.677172	0	1	1	no
ENSGALG00000010899	ENSGALG00000010899	G6PC2	7:18415593-18420438	B	E	OK	3.71143	2.32203	-0.676591	-1.54919	0.0183	0.359679	no
ENSGALG00000001951	ENSGALG00000001951	-	8:1208807-1228981	B	E	OK	0.560116	0.350479	-0.6764	-0.808864	0.12225	0.697276	no
ENSGALG00000012629	ENSGALG00000012629	ZNF367	Z:42022851-42029812	B	E	OK	0.839326	0.525243	-0.676247	-1.0471	0.04245	0.497379	no
ENSGALG00000016263	ENSGALG00000016263	EYS	3:84795508-84972849	B	E	NOTEST	0.411045	0.257313	-0.675769	0	1	1	no
ENSGALG00000028117	ENSGALG00000028117	-	4:34063267-34073559	B	E	NOTEST	0.086448	0.0541228	-0.675596	0	1	1	no
ENSGALG00000010461	ENSGALG00000010461	EBF3	6:33682902-33790682	B	E	NOTEST	0.0932712	0.0583953	-0.67558	0	1	1	no
ENSGALG00000005095	ENSGALG00000005095	SLC25A25	17:4797149-4819726	B	E	OK	17.6144	11.0384	-0.674224	-2.08036	0.00035	0.0328029	yes
ENSGALG00000009172	ENSGALG00000009172	OSBPL6	7:14935827-14977668	B	E	OK	2.07366	1.29984	-0.673847	-1.47153	0.00435	0.169044	no
ENSGALG00000002088	ENSGALG00000002088	GALR2	18:4508341-4510379	B	E	NOTEST	0.202458	0.127066	-0.672048	0	1	1	no
ENSGALG00000017128	ENSGALG00000017128	SKA3	1:177848352-177857843	B	E	NOTEST	0.232	0.145703	-0.6711	0	1	1	no
ENSGALG00000012657	ENSGALG00000012657	SALL3	2:57012983-57032376	B	E	OK	0.734397	0.46163	-0.669822	-1.07803	0.03655	0.473197	no
ENSGALG00000003466	ENSGALG00000003466	AKR1B1L	1:62270796-62290998	B	E	OK	20.2361	12.7213	-0.66968	-1.58521	0.0028	0.131765	no
ENSGALG00000002679	ENSGALG00000002679	GLT1D1	15:3704711-3746830	B	E	OK	3.70507	2.33053	-0.668844	-1.724	0.00155	0.0847409	no
ENSGALG00000023946	ENSGALG00000023946	-	26:2641712-2651800	B	E	OK	3.29847	2.07528	-0.668492	-0.949698	0.0788	0.626369	no
ENSGALG00000015598	ENSGALG00000015598	RASGRF2	Z:63601952-63729018	B	E	NOTEST	0.177398	0.111644	-0.668092	0	1	1	no
ENSGALG00000010567	ENSGALG00000010567	RAB3B	8:23096972-23138587	B	E	OK	0.97756	0.615399	-0.667662	-1.06856	0.04645	0.518575	no
ENSGALG00000007871	ENSGALG00000007871	SLC1A2	5:18316562-18391081	B	E	OK	0.559586	0.352279	-0.66764	-0.88526	0.08575	0.637157	no
ENSGALG00000011109	ENSGALG00000011109	MAPK10	4:45357311-45394279	B	E	NOTEST	0.0261283	0.0164561	-0.666985	0	1	1	no
ENSGALG00000016693	ENSGALG00000016693	-	1:128513718-128552404	B	E	OK	3.82741	2.41104	-0.666714	-1.85927	0.00175	0.0938353	no
ENSGALG00000016655	ENSGALG00000016655	GYG2	1:127871297-127881303	B	E	NOTEST	0.106781	0.0672803	-0.666399	0	1	1	no
ENSGALG00000003678	ENSGALG00000003678	GLUL	8:5614756-5623685	B	E	OK	289.15	182.228	-0.666076	-1.51293	0.0059	0.195177	no
ENSGALG00000001100	ENSGALG00000001100	ST3GAL4	24:442596-449861	B	E	OK	0.952634	0.600605	-0.665506	-1.01031	0.0549	0.54819	no
ENSGALG00000005946	ENSGALG00000005946	-	15:7941376-7942976	B	E	OK	2.28231	1.43952	-0.664906	-0.285254	0.4994	0.910473	no
ENSGALG00000006307	ENSGALG00000006307	NSMCE1	14:7270131-7276367	B	E	OK	2.9932	1.88875	-0.664259	-1.24445	0.02035	0.378273	no
ENSGALG00000008228	ENSGALG00000008228	PPIL3	7:10797045-10812929	B	E	OK	3.0088	1.89886	-0.664057	-0.560898	0.28325	0.828438	no
ENSGALG00000003612	ENSGALG00000003612	RNLS	6:8962082-9024949	B	E	OK	1.75889	1.11008	-0.664006	-0.989403	0.06385	0.580793	no
ENSGALG00000012190	ENSGALG00000012190	TMEM163	7:29843288-29923932	B	E	NOTEST	0.111281	0.0702486	-0.663665	0	1	1	no
ENSGALG00000002961	ENSGALG00000002961	-	6:7538040-7543968	B	E	OK	0.921288	0.581607	-0.663608	-0.737025	0.2338	0.801302	no
ENSGALG00000002175	ENSGALG00000002175	KIF14	8:1362790-1578757	B	E	NOTEST	0.306532	0.193623	-0.66279	0	1	1	no
ENSGALG00000004934	ENSGALG00000004934	CDC25A	2:565706-578601	B	E	OK	1.27686	0.80674	-0.662423	-1.16995	0.0223	0.391672	no
ENSGALG00000028608	ENSGALG00000028608	BTC	4:34063267-34073559	B	E	NOTEST	0.115005	0.0727574	-0.660536	0	1	1	no
ENSGALG00000014030	ENSGALG00000014030	CASC1	1:67293004-67331462	B	E	NOTEST	0.209658	0.1327	-0.659866	0	1	1	no
ENSGALG00000003285	ENSGALG00000003285	CDHR2	13:9688762-9697357	B	E	NOTEST	0.0781273	0.0494523	-0.659788	0	1	1	no
ENSGALG00000013431	ENSGALG00000013431	RAX2	28:972502-983104	B	E	NOTEST	0.0804139	0.0509155	-0.659339	0	1	1	no
ENSGALG00000013244	ENSGALG00000013244	ABCC9	1:67026683-67095828	B	E	OK	1.18852	0.753001	-0.65844	-1.5531	0.0034	0.144183	no
ENSGALG00000026652	ENSGALG00000026652	CYBRD1	7:17504782-17516252	B	E	OK	1.56186	0.990011	-0.657754	-1.543	0.0133	0.314269	no
ENSGALG00000000911	ENSGALG00000000911	IL19	26:2517672-2519712	B	E	NOTEST	0.201848	0.127957	-0.657611	0	1	1	no
ENSGALG00000004071	ENSGALG00000004071	NETO2	11:7152633-7168824	B	E	NOTEST	0.0507008	0.0321525	-0.657079	0	1	1	no
ENSGALG00000015940	ENSGALG00000015940	TMEM67	2:125632567-125659384	B	E	NOTEST	0.212272	0.134633	-0.65688	0	1	1	no
ENSGALG00000009135	ENSGALG00000009135	PLEKHA3	7:14887746-14907636	B	E	OK	5.38634	3.41924	-0.65563	-1.72449	0.0041	0.162731	no
ENSGALG00000009306	ENSGALG00000009306	SLC2A2	9:19174124-19180850	B	E	OK	71.7264	45.5672	-0.654507	-2.03065	0.00015	0.0167295	yes
ENSGALG00000000997	ENSGALG00000000997	GJC1	27:1272877-1276164	B	E	OK	1.67747	1.06598	-0.654106	-1.18357	0.0236	0.399409	no
ENSGALG00000014897	ENSGALG00000014897	TYMS	2:101603490-101612231	B	E	OK	1.19415	0.759129	-0.653569	-1.07565	0.069	0.591486	no
ENSGALG00000014708	ENSGALG00000014708	GSTK1	1:77240615-77250249	B	E	OK	88.8489	56.4901	-0.653356	-2.1587	0.00015	0.0167295	yes
ENSGALG00000013817	ENSGALG00000013817	SPIRE1	2:96957729-97080567	B	E	OK	0.584134	0.371498	-0.652947	-1.06119	0.05025	0.533773	no
ENSGALG00000011157	ENSGALG00000011157	TRIM67	3:39969772-40001972	B	E	NOTEST	0.0456684	0.0290484	-0.652737	0	1	1	no
ENSGALG00000011614	ENSGALG00000011614	ANO4	1:47292274-47464213	B	E	NOTEST	0.106954	0.0681055	-0.651152	0	1	1	no
ENSGALG00000005720	ENSGALG00000005720	-	11:16502525-16512682	B	E	OK	15.1969	9.67861	-0.650902	-1.79876	0.0004	0.0356896	yes
ENSGALG00000027257	ENSGALG00000027257	-	1:47926958-48009693	B	E	NOTEST	0.57126	0.363947	-0.650419	0	1	1	no
ENSGALG00000022926	ENSGALG00000022926	GPR162	1:76707977-76712482	B	E	OK	1.52256	0.970537	-0.649649	-1.34308	0.01215	0.297822	no
ENSGALG00000009574	ENSGALG00000009574	IL12a	9:21727351-21729152	B	E	NOTEST	0.0403528	0.0257309	-0.649166	0	1	1	no
ENSGALG00000027045	ENSGALG00000027045	-	AADN03016313.1:423-1169	B	E	OK	2.10976	1.34631	-0.648064	-0.735164	0.1468	0.730536	no
ENSGALG00000008462	ENSGALG00000008462	CDK3	18:4549710-4554147	B	E	OK	1.18531	0.756857	-0.647168	-0.950237	0.07195	0.60045	no
ENSGALG00000006431	ENSGALG00000006431	PANK1	6:18940668-18958874	B	E	OK	71.1671	45.4439	-0.647122	-2.37333	0.00025	0.0255803	yes
ENSGALG00000012824	ENSGALG00000012824	BPHL	2:66376323-66400743	B	E	OK	17.7107	11.3133	-0.6466	-1.89192	0.00055	0.0444504	yes
ENSGALG00000002290	ENSGALG00000002290	-	18:4683599-4689874	B	E	NOTEST	0.038312	0.0244856	-0.645865	0	1	1	no
ENSGALG00000026081	ENSGALG00000026081	RBM38	20:11959015-11971950	B	E	OK	0.978064	0.62538	-0.645196	-1.02816	0.0468	0.520767	no
ENSGALG00000027911	ENSGALG00000027911	-	AADN03021714.1:38-1330	B	E	NOTEST	0.286686	0.183387	-0.644583	0	1	1	no
ENSGALG00000003435	ENSGALG00000003435	cPgC	26:4980961-4984806	B	E	NOTEST	0.204585	0.130953	-0.643651	0	1	1	no
ENSGALG00000028424	ENSGALG00000028424	GJB3	23:4404011-4404779	B	E	NOTEST	0.261146	0.167171	-0.643534	0	1	1	no
ENSGALG00000027073	ENSGALG00000027073	C1H11ORF67	1:192124319-192131944	B	E	OK	4.37099	2.80004	-0.642514	-1.4168	0.0113	0.290389	no
ENSGALG00000023950	ENSGALG00000023950	CR1L	26:2599567-2605277	B	E	OK	11.776	7.54824	-0.64164	-1.78862	0.0005	0.0410037	yes
ENSGALG00000012280	ENSGALG00000012280	PPP3CA	4:59910287-60049717	B	E	OK	3.03866	1.94859	-0.641004	-1.69321	0.0045	0.171292	no
ENSGALG00000017170	ENSGALG00000017170	ALKBH8	1:179813607-179857170	B	E	OK	1.4176	0.909106	-0.64093	-1.22968	0.0186	0.361404	no
ENSGALG00000026191	ENSGALG00000026191	TCHP	JH375192.1:73278-77993	B	E	OK	0.642945	0.412774	-0.639344	-1.08493	0.0685	0.591316	no
ENSGALG00000017025	ENSGALG00000017025	CKAP2	1:169701517-169710954	B	E	NOTEST	0.544919	0.349889	-0.639144	0	1	1	no
ENSGALG00000007892	ENSGALG00000007892	SPAG6	2:17577500-17600696	B	E	OK	0.694143	0.445876	-0.638588	-0.892098	0.1353	0.716525	no
ENSGALG00000015425	ENSGALG00000015425	LPL	Z:54352515-54367785	B	E	NOTEST	0.272816	0.175286	-0.638211	0	1	1	no
ENSGALG00000005348	ENSGALG00000005348	RBBP8NL	20:8309310-8320262	B	E	NOTEST	0.0514019	0.0330265	-0.638199	0	1	1	no
ENSGALG00000012594	ENSGALG00000012594	NTRK2	Z:40148866-40355175	B	E	NOTEST	0.19727	0.126778	-0.637869	0	1	1	no
ENSGALG00000017871	ENSGALG00000017871	snosnR60_Z15	8:7393568-7393651	B	E	OK	226.16	145.356	-0.637755	-31.4399	0.7121	0.963663	no
ENSGALG00000021238	ENSGALG00000021238	-	14:2252289-2258784	B	E	OK	1.47144	0.945832	-0.637575	-1.01576	0.045	0.50906	no
ENSGALG00000007998	ENSGALG00000007998	SLC26A4	1:14597268-14618545	B	E	NOTEST	0.035092	0.0225753	-0.636396	0	1	1	no
ENSGALG00000014923	ENSGALG00000014923	ARHGEF28	Z:24425970-24555032	B	E	NOTEST	0.47187	0.303606	-0.636191	0	1	1	no
ENSGALG00000016684	ENSGALG00000016684	RHAG	3:108386327-108399624	B	E	NOTEST	0.531089	0.342185	-0.634179	0	1	1	no
ENSGALG00000023738	ENSGALG00000023738	IRX6	11:3356405-3358310	B	E	NOTEST	0.0603885	0.0389103	-0.634122	0	1	1	no
ENSGALG00000024272	ENSGALG00000024272	-	25:734440-740904	B	E	OK	2.57253	1.65814	-0.633622	-0.746784	0.07625	0.616648	no
ENSGALG00000017714	ENSGALG00000017714	FHAD1	21:4931026-4938907	B	E	NOTEST	0.0609667	0.0392991	-0.633528	0	1	1	no
ENSGALG00000001744	ENSGALG00000001744	REC114	10:1670535-1687804	B	E	NOTEST	0.332381	0.214269	-0.633412	0	1	1	no
ENSGALG00000015836	ENSGALG00000015836	CEP162	3:76875546-76922687	B	E	OK	0.94975	0.612312	-0.633283	-1.40936	0.00555	0.189263	no
ENSGALG00000010108	ENSGALG00000010108	C4orf33	4:33468126-33470991	B	E	OK	2.65679	1.71336	-0.632861	-0.921326	0.0848	0.636192	no
ENSGALG00000027560	ENSGALG00000027560	gga-mir-3536	25:1301333-1320300	B	E	OK	2195.86	1416.83	-0.63212	-0.18081	0.7534	0.969413	no
ENSGALG00000008383	ENSGALG00000008383	SFR1	6:23730902-23734477	B	E	NOTEST	0.273907	0.176733	-0.632118	0	1	1	no
ENSGALG00000020103	ENSGALG00000020103	XPO1	3:2371501-2377190	B	E	NOTEST	0.227294	0.146669	-0.632002	0	1	1	no
ENSGALG00000012623	ENSGALG00000012623	CFC1B	Z:42279474-42284756	B	E	NOTEST	0.0270622	0.0174726	-0.631185	0	1	1	no
ENSGALG00000007620	ENSGALG00000007620	GFRA3	13:17580931-17584931	B	E	OK	70.003	45.2023	-0.631021	-1.78383	0.0003	0.02935	yes
ENSGALG00000002515	ENSGALG00000002515	OLFM1	17:7609612-7627804	B	E	OK	0.845259	0.546191	-0.629988	-0.959561	0.06245	0.575149	no
ENSGALG00000028480	ENSGALG00000028480	-	18:2148656-2154760	B	E	NOTEST	0.186978	0.120836	-0.629823	0	1	1	no
ENSGALG00000014764	ENSGALG00000014764	HSD3B2	1:77954028-77969647	B	E	OK	1.98853	1.28535	-0.62954	-1.35153	0.019	0.364101	no
ENSGALG00000029096	ENSGALG00000029096	-	Z:67787137-67791317	B	E	NOTEST	0.0407196	0.026335	-0.628742	0	1	1	no
ENSGALG00000025714	ENSGALG00000025714	-	3:42744729-42752807	B	E	NOTEST	0.0162816	0.0105354	-0.628006	0	1	1	no
ENSGALG00000009881	ENSGALG00000009881	HHAT	3:21878124-21999924	B	E	OK	1.59218	1.03092	-0.62707	-1.07498	0.0576	0.556684	no
ENSGALG00000028345	ENSGALG00000028345	RHBDL1	14:13136530-13139108	B	E	NOTEST	0.155858	0.100925	-0.626952	0	1	1	no
ENSGALG00000001908	ENSGALG00000001908	-	19:4809417-4811958	B	E	NOTEST	0.0391014	0.0253463	-0.625447	0	1	1	no
ENSGALG00000003978	ENSGALG00000003978	CIB3	28:4182223-4186694	B	E	NOTEST	0.211751	0.137268	-0.625376	0	1	1	no
ENSGALG00000013208	ENSGALG00000013208	CENPE	4:60597387-60634806	B	E	NOTEST	0.342574	0.222095	-0.625234	0	1	1	no
ENSGALG00000004445	ENSGALG00000004445	SLC13A3	20:5895585-5918161	B	E	NOTEST	0.152666	0.0990013	-0.624861	0	1	1	no
ENSGALG00000025727	ENSGALG00000025727	-	2:120829350-120831013	B	E	NOTEST	0.183464	0.118997	-0.624568	0	1	1	no
ENSGALG00000002646	ENSGALG00000002646	FAM171B	7:1259820-1290809	B	E	NOTEST	0.224824	0.145835	-0.624465	0	1	1	no
ENSGALG00000013811	ENSGALG00000013811	NCAPH2	1:608682-618167	B	E	NOTEST	0.37927	0.246437	-0.622006	0	1	1	no
ENSGALG00000026580	ENSGALG00000026580	-	2:44260061-44267290	B	E	OK	0.633843	0.411925	-0.621742	-0.621632	0.2679	0.82349	no
ENSGALG00000010119	ENSGALG00000010119	CDKL2	4:33473905-33509289	B	E	NOTEST	0.441914	0.287254	-0.62144	0	1	1	no
ENSGALG00000001938	ENSGALG00000001938	SLC25A24	8:1182029-1195519	B	E	OK	5.27321	3.43811	-0.617066	-2.02752	0.0013	0.0755151	no
ENSGALG00000013229	ENSGALG00000013229	CMAS	1:66989113-67001063	B	E	OK	6.49485	4.23547	-0.616774	-2.04895	0.00055	0.0444504	yes
ENSGALG00000011861	ENSGALG00000011861	SYT16	5:53769481-53815142	B	E	OK	0.627329	0.409343	-0.615911	-0.857818	0.09565	0.660484	no
ENSGALG00000012731	ENSGALG00000012731	TBC1D7	2:62300204-62310773	B	E	OK	3.87178	2.52676	-0.615707	-1.28724	0.02115	0.38797	no
ENSGALG00000016769	ENSGALG00000016769	CHST10	1:132462151-132478739	B	E	OK	5.78717	3.77734	-0.615487	-1.6777	0.00195	0.101155	no
ENSGALG00000004198	ENSGALG00000004198	PDZD11	4:1245211-1248460	B	E	OK	8.44692	5.51359	-0.615434	-1.77521	0.0007	0.0523966	no
ENSGALG00000010908	ENSGALG00000010908	CDCA7L	2:30690281-30698829	B	E	OK	10.0543	6.5636	-0.615254	-1.62811	0.00115	0.0689567	no
ENSGALG00000007467	ENSGALG00000007467	SLC25A26	12:14346683-14427110	B	E	OK	3.91962	2.55998	-0.614585	-1.02403	0.0471	0.520767	no
ENSGALG00000021275	ENSGALG00000021275	LTC4S	13:12827840-12831848	B	E	OK	8.51882	5.56437	-0.614436	-0.966434	0.07485	0.61109	no
ENSGALG00000024077	ENSGALG00000024077	CRYBG3	1:90670108-90718944	B	E	OK	8.70172	5.6885	-0.613254	-1.23182	0.02875	0.435073	no
ENSGALG00000028735	ENSGALG00000028735	SNORD53_SNORD92	3:8488900-8511828	B	E	OK	7319.84	4786.61	-0.61281	-0.303503	0.6369	0.948139	no
ENSGALG00000009690	ENSGALG00000009690	CENPF	3:20356019-20391564	B	E	NOTEST	0.291808	0.19093	-0.611977	0	1	1	no
ENSGALG00000008121	ENSGALG00000008121	CYP17A1	6:22924905-22927383	B	E	OK	0.809517	0.530004	-0.611058	-0.896626	0.13035	0.705581	no
ENSGALG00000004838	ENSGALG00000004838	BUB1B	5:601358-621958	B	E	NOTEST	0.351044	0.22984	-0.611024	0	1	1	no
ENSGALG00000016931	ENSGALG00000016931	BORA	1:155442014-155461540	B	E	NOTEST	0.292796	0.191812	-0.610208	0	1	1	no
ENSGALG00000004280	ENSGALG00000004280	ANO9	5:1537036-1551688	B	E	OK	0.597685	0.391797	-0.609279	-0.95835	0.0631	0.578236	no
ENSGALG00000015913	ENSGALG00000015913	DECR1	2:124172882-124182569	B	E	OK	112.076	73.4709	-0.609235	-2.04127	0.0007	0.0523966	no
ENSGALG00000012082	ENSGALG00000012082	FAIM	7:27772618-27777290	B	E	OK	13.4925	8.85185	-0.608106	-1.996	0.0013	0.0755151	no
ENSGALG00000026142	ENSGALG00000026142	-	16:291964-332200	B	E	OK	1.59906	1.0496	-0.60739	-0.117028	0.6513	0.951749	no
ENSGALG00000003856	ENSGALG00000003856	-	27:4500720-4644100	B	E	NOTEST	0.200578	0.131686	-0.607063	0	1	1	no
ENSGALG00000020921	ENSGALG00000020921	-	10:19541203-19548098	B	E	NOTEST	0.509372	0.33466	-0.606024	0	1	1	no
ENSGALG00000026437	ENSGALG00000026437	CHST2	9:10151973-10154431	B	E	OK	2.27987	1.49847	-0.605457	-1.24397	0.0171	0.346757	no
ENSGALG00000029010	ENSGALG00000029010	-	AADN03016854.1:20-1748	B	E	NOTEST	0.0666849	0.043841	-0.605081	0	1	1	no
ENSGALG00000015247	ENSGALG00000015247	GPR161	1:83529034-83540304	B	E	OK	1.14747	0.754495	-0.604867	-1.22715	0.02105	0.387691	no
ENSGALG00000016546	ENSGALG00000016546	RBBP7	1:120801402-120809635	B	E	OK	1.63543	1.07572	-0.604368	-1.07938	0.03975	0.485441	no
ENSGALG00000027963	ENSGALG00000027963	COX7C	Z:61059201-61062815	B	E	OK	45.1641	29.7096	-0.60425	-2.53392	5e-05	0.00697062	yes
ENSGALG00000015572	ENSGALG00000015572	CCDC125	Z:63971580-63984248	B	E	NOTEST	0.355825	0.234127	-0.603876	0	1	1	no
ENSGALG00000011986	ENSGALG00000011986	FABP2	4:54134332-54137297	B	E	NOTEST	0.0184325	0.0121333	-0.60328	0	1	1	no
ENSGALG00000011314	ENSGALG00000011314	LRRC3B	2:38757265-38807866	B	E	OK	0.886506	0.584075	-0.601977	-1.14981	0.03415	0.46573	no
ENSGALG00000015429	ENSGALG00000015429	-	1:90640121-90654114	B	E	OK	7.52755	4.95954	-0.601974	-1.34279	0.01245	0.300552	no
ENSGALG00000026295	ENSGALG00000026295	CDR2L	18:10867249-10883572	B	E	NOTEST	0.102915	0.0678199	-0.601678	0	1	1	no
ENSGALG00000005482	ENSGALG00000005482	-	8:11462565-11465810	B	E	NOTEST	0.0685321	0.0451816	-0.601044	0	1	1	no
ENSGALG00000010521	ENSGALG00000010521	COL25A1	4:36799078-37092841	B	E	NOTEST	0.0375849	0.0247911	-0.600331	0	1	1	no
ENSGALG00000004348	ENSGALG00000004348	BRAT1	14:3336469-3344212	B	E	OK	3.50676	2.31319	-0.600253	-1.34806	0.0116	0.293044	no
ENSGALG00000016993	ENSGALG00000016993	SUCLA2	1:167942414-167962710	B	E	OK	3.70254	2.44311	-0.599793	-1.58335	0.0104	0.278825	no
ENSGALG00000009854	ENSGALG00000009854	NEK2	3:21504435-21511540	B	E	NOTEST	0.328747	0.217	-0.599282	0	1	1	no
ENSGALG00000003011	ENSGALG00000003011	TOM1L1	18:5786850-5810879	B	E	NOTEST	0.0229442	0.0151473	-0.599066	0	1	1	no
ENSGALG00000013081	ENSGALG00000013081	VWC2	2:80447665-80505627	B	E	NOTEST	0.118978	0.0785962	-0.598161	0	1	1	no
ENSGALG00000024490	ENSGALG00000024490	TMEM156	4:69051411-69079212	B	E	OK	0.551241	0.364155	-0.59813	-0.791395	0.1765	0.762453	no
ENSGALG00000003758	ENSGALG00000003758	MREG	7:4500964-4507821	B	E	NOTEST	0.168907	0.111606	-0.597813	0	1	1	no
ENSGALG00000024984	ENSGALG00000024984	SNORD74	8:7392011-7392089	B	E	OK	439.634	290.525	-0.597641	-60.7714	0.6896	0.959336	no
ENSGALG00000007955	ENSGALG00000007955	SLC16A5	18:10913950-10921921	B	E	OK	13.5212	8.93802	-0.5972	-1.75812	0.001	0.0637314	no
ENSGALG00000020716	ENSGALG00000020716	C1orf228	8:19636537-19661258	B	E	NOTEST	0.429999	0.284307	-0.596884	0	1	1	no
ENSGALG00000023742	ENSGALG00000023742	-	7:6597641-6621009	B	E	OK	3.37783	2.23493	-0.595866	-1.4551	0.00345	0.145199	no
ENSGALG00000011826	ENSGALG00000011826	PLBD1	1:48696273-48798716	B	E	OK	16.0326	10.6277	-0.593177	-0.972724	0.07665	0.618045	no
ENSGALG00000016933	ENSGALG00000016933	DACH1	1:155858379-156228021	B	E	NOTEST	0.329106	0.218226	-0.59273	0	1	1	no
ENSGALG00000018380	ENSGALG00000018380	-	MT:5101-5240	B	E	OK	2473.27	1640.51	-0.592281	-49.0251	0.74885	0.969175	no
ENSGALG00000004112	ENSGALG00000004112	FUCA1	23:5552278-5556980	B	E	OK	4.8837	3.24008	-0.591944	-1.27086	0.01405	0.319795	no
ENSGALG00000003258	ENSGALG00000003258	DNAAF1	11:2470646-2483811	B	E	NOTEST	0.387509	0.257251	-0.591054	0	1	1	no
ENSGALG00000002560	ENSGALG00000002560	-	10:283203-284133	B	E	NOTEST	0.182243	0.121134	-0.589258	0	1	1	no
ENSGALG00000026069	ENSGALG00000026069	-	26:2614390-2618174	B	E	OK	0.710525	0.472293	-0.589203	-0.743651	0.1272	0.700574	no
ENSGALG00000008896	ENSGALG00000008896	PPP1R1C	7:13606938-13647794	B	E	OK	2.29498	1.52591	-0.588815	-1.05844	0.06455	0.580793	no
ENSGALG00000021017	ENSGALG00000021017	DUSP15	20:10412312-10419874	B	E	OK	3.6286	2.41338	-0.588359	-1.1526	0.03145	0.453767	no
ENSGALG00000008301	ENSGALG00000008301	FAM185A	1:12607529-12647356	B	E	OK	4.05157	2.69556	-0.587894	-1.61868	0.00405	0.162731	no
ENSGALG00000010939	ENSGALG00000010939	LIN7A	1:39957100-39985538	B	E	NOTEST	0.129721	0.0863112	-0.587794	0	1	1	no
ENSGALG00000012542	ENSGALG00000012542	RASD2	1:51881967-51884335	B	E	OK	0.622083	0.414387	-0.586127	-0.624638	0.21775	0.788594	no
ENSGALG00000014736	ENSGALG00000014736	KEL	1:77334315-77359530	B	E	NOTEST	0.375348	0.250189	-0.585207	0	1	1	no
ENSGALG00000004339	ENSGALG00000004339	PDE8B	Z:23069195-23143219	B	E	NOTEST	0.0152291	0.010152	-0.585066	0	1	1	no
ENSGALG00000023607	ENSGALG00000023607	ASCL2	5:13052451-13054315	B	E	NOTEST	0.345444	0.230298	-0.58495	0	1	1	no
ENSGALG00000027105	ENSGALG00000027105	FAM160B2	JH375704.1:20-1913	B	E	OK	1.74861	1.16601	-0.584631	-0.754252	0.1204	0.694971	no
ENSGALG00000003097	ENSGALG00000003097	FAM83D	20:4159057-4165656	B	E	OK	1.11069	0.740768	-0.584361	-0.954732	0.06735	0.587229	no
ENSGALG00000008060	ENSGALG00000008060	PRKAR2B	1:14328389-14346800	B	E	OK	0.602953	0.402165	-0.58426	-0.694013	0.2133	0.787984	no
ENSGALG00000015226	ENSGALG00000015226	SPIDR	2:107574912-107603969	B	E	OK	10.658	7.11124	-0.583763	-1.57641	0.0043	0.167685	no
ENSGALG00000007907	ENSGALG00000007907	CCDC157	15:10814683-10826861	B	E	NOTEST	0.223706	0.149268	-0.583698	0	1	1	no
ENSGALG00000009553	ENSGALG00000009553	SMC4	9:21626304-21657730	B	E	OK	1.27969	0.853992	-0.583504	-1.43568	0.01055	0.278825	no
ENSGALG00000008885	ENSGALG00000008885	PDE1A	7:13452384-13595936	B	E	NOTEST	0.516978	0.345097	-0.583102	0	1	1	no
ENSGALG00000027056	ENSGALG00000027056	METTL20	1:59522890-59551697	B	E	OK	1.08362	0.723431	-0.582937	-1.17524	0.0429	0.498919	no
ENSGALG00000000199	ENSGALG00000000199	-	AADN03010751.1:31-1186	B	E	NOTEST	0.18053	0.120608	-0.581916	0	1	1	no
ENSGALG00000013684	ENSGALG00000013684	SGCZ	4:63469830-63819243	B	E	NOTEST	0.0803068	0.0536543	-0.581829	0	1	1	no
ENSGALG00000013838	ENSGALG00000013838	-	5:26725431-26727609	B	E	NOTEST	0.467436	0.31241	-0.58133	0	1	1	no
ENSGALG00000009473	ENSGALG00000009473	EFCAB1	2:22801430-22810072	B	E	NOTEST	0.0634388	0.0424022	-0.581227	0	1	1	no
ENSGALG00000017934	ENSGALG00000017934	U6	5:40485050-40485152	B	E	NOTEST	23.8651	15.9529	-0.581089	0	1	1	no
ENSGALG00000000054	ENSGALG00000000054	OAT	6:31539141-31551526	B	E	OK	51.4442	34.4058	-0.580357	-1.831	0.00135	0.0780132	no
ENSGALG00000002184	ENSGALG00000002184	RANBP17	13:2681553-2828621	B	E	OK	3.74083	2.50195	-0.580305	-1.67706	0.0048	0.176681	no
ENSGALG00000004161	ENSGALG00000004161	CCNB2	10:6313606-6321500	B	E	OK	1.38383	0.926025	-0.579547	-1.00162	0.05825	0.55957	no
ENSGALG00000003716	ENSGALG00000003716	GDNF	Z:11585812-11602028	B	E	NOTEST	0.0386137	0.025842	-0.579394	0	1	1	no
ENSGALG00000003172	ENSGALG00000003172	SLC16A9	6:8593496-8611821	B	E	OK	0.966668	0.647108	-0.579014	-0.846083	0.09535	0.660111	no
ENSGALG00000012515	ENSGALG00000012515	TPPP	2:55706729-55755519	B	E	OK	22.5554	15.1004	-0.578889	-1.82628	0.0016	0.0870478	no
ENSGALG00000011312	ENSGALG00000011312	OXSM	2:38518530-38526909	B	E	OK	1.31841	0.882906	-0.578462	-1.43956	0.0202	0.377371	no
ENSGALG00000010598	ENSGALG00000010598	KCNK10	5:42240384-42272204	B	E	NOTEST	0.185403	0.124164	-0.578412	0	1	1	no
ENSGALG00000002282	ENSGALG00000002282	TMEM200A	3:57238295-57239765	B	E	OK	3.59851	2.41004	-0.578345	-1.25716	0.02185	0.389909	no
ENSGALG00000011903	ENSGALG00000011903	KIAA1143	2:43804782-43810679	B	E	OK	8.04758	5.39147	-0.577877	-1.79257	0.0026	0.124991	no
ENSGALG00000010593	ENSGALG00000010593	GALC	5:42131387-42167575	B	E	OK	0.753829	0.505051	-0.577808	-0.916998	0.1133	0.686982	no
ENSGALG00000001896	ENSGALG00000001896	NTNG1	8:822749-960453	B	E	OK	1.29751	0.869486	-0.577514	-0.971913	0.06895	0.591486	no
ENSGALG00000008226	ENSGALG00000008226	NIF3L1	7:10813175-10818087	B	E	OK	3.35128	2.24653	-0.577016	-1.10126	0.0421	0.494775	no
ENSGALG00000025591	ENSGALG00000025591	Vault	13:380746-380840	B	E	OK	15666	10507.7	-0.576186	-1.17015	0.01665	0.343249	no
ENSGALG00000025584	ENSGALG00000025584	SCARNA6	9:688129-708319	B	E	OK	165.801	111.222	-0.576013	-0.454025	0.4377	0.892281	no
ENSGALG00000007833	ENSGALG00000007833	TTC12	24:5786864-5800976	B	E	OK	0.952771	0.639333	-0.575561	-1.03542	0.0498	0.532011	no
ENSGALG00000009803	ENSGALG00000009803	MGST2	4:28831981-28841789	B	E	OK	3.68018	2.4698	-0.575385	-0.793286	0.13945	0.7213	no
ENSGALG00000026184	ENSGALG00000026184	CREG1	1:90955205-90960077	B	E	OK	42.1255	28.2742	-0.575206	-2.05008	0.0012	0.0711894	no
ENSGALG00000013057	ENSGALG00000013057	-	1:62215177-62227083	B	E	OK	2.16728	1.45465	-0.575206	-1.30933	0.02125	0.388088	no
ENSGALG00000027891	ENSGALG00000027891	NREP	Z:46263609-46283078	B	E	OK	14.9325	10.0294	-0.574216	-1.64642	0.00215	0.107529	no
ENSGALG00000002358	ENSGALG00000002358	CDO1	Z:72766805-72775887	B	E	OK	124.396	83.5679	-0.573916	-1.70564	0.00065	0.049316	yes
ENSGALG00000010369	ENSGALG00000010369	IGSF10	9:22944424-23061539	B	E	OK	1.14758	0.771148	-0.573513	-0.830015	0.15845	0.74244	no
ENSGALG00000007515	ENSGALG00000007515	SFRP5	6:21837262-21839051	B	E	NOTEST	0.0868966	0.0584024	-0.573273	0	1	1	no
ENSGALG00000026763	ENSGALG00000026763	-	22:2448491-2459258	B	E	NOTEST	0.155606	0.104622	-0.572711	0	1	1	no
ENSGALG00000012418	ENSGALG00000012418	KYNU	7:32143917-32202554	B	E	OK	14.7359	9.90934	-0.572475	-2.08155	0.00095	0.0623256	no
ENSGALG00000011291	ENSGALG00000011291	REV-ERBb	2:37787390-37809859	B	E	OK	10.4865	7.05204	-0.572414	-1.63746	0.00145	0.0820906	no
ENSGALG00000009545	ENSGALG00000009545	SLC25A12	7:17412086-17457269	B	E	OK	2.286	1.53746	-0.57228	-1.23173	0.0503	0.533773	no
ENSGALG00000028873	ENSGALG00000028873	-	1:193738181-193738989	B	E	OK	1.42652	0.959551	-0.572064	-0.602857	0.23935	0.806487	no
ENSGALG00000027583	ENSGALG00000027583	PLN	3:62306227-62441189	B	E	OK	1.85385	1.24708	-0.571977	-0.366407	0.49095	0.909936	no
ENSGALG00000014425	ENSGALG00000014425	NCAPG	4:75480299-75503309	B	E	OK	0.581824	0.391471	-0.571676	-0.983256	0.0895	0.642338	no
ENSGALG00000012226	ENSGALG00000012226	PPP1R17	2:49067175-49085386	B	E	OK	0.918454	0.618177	-0.571186	-0.924034	0.0731	0.604362	no
ENSGALG00000008283	ENSGALG00000008283	-	9:15165311-15170586	B	E	NOTEST	0.050472	0.0339756	-0.570984	0	1	1	no
ENSGALG00000016471	ENSGALG00000016471	-	3:100224718-100231095	B	E	OK	1.97527	1.32969	-0.570963	-1.09794	0.03775	0.477353	no
ENSGALG00000012092	ENSGALG00000012092	ESYT3	7:27789277-27816492	B	E	OK	2.33382	1.57117	-0.57086	-1.30547	0.01185	0.293044	no
ENSGALG00000003231	ENSGALG00000003231	KIF20A	13:9368382-9397065	B	E	OK	2.34447	1.57851	-0.570697	-0.924092	0.0836	0.634671	no
ENSGALG00000011221	ENSGALG00000011221	AGPAT9	4:45923984-45942793	B	E	OK	2.86968	1.93335	-0.569789	-1.42539	0.00485	0.177351	no
ENSGALG00000009114	ENSGALG00000009114	DGAT2	1:193951673-193966948	B	E	OK	3.34169	2.25287	-0.568814	-1.08113	0.03705	0.475605	no
ENSGALG00000014673	ENSGALG00000014673	RFESD	Z:57230466-57233647	B	E	OK	0.996598	0.671951	-0.568656	-0.963484	0.10835	0.681188	no
ENSGALG00000015949	ENSGALG00000015949	ASRGL1	3:81704820-81729089	B	E	OK	4.31898	2.91205	-0.568653	-1.54337	0.00595	0.195177	no
ENSGALG00000012610	ENSGALG00000012610	CTSL2	Z:41267478-41272899	B	E	OK	219.202	147.902	-0.567622	-1.46481	0.0117	0.293044	no
ENSGALG00000021066	ENSGALG00000021066	FMO4	8:4780841-4785600	B	E	OK	8.64216	5.83218	-0.567355	-1.5147	0.00285	0.132442	no
ENSGALG00000020388	ENSGALG00000020388	-	5:44870910-44874670	B	E	OK	2442.66	1648.49	-0.567311	-0.902178	0.2067	0.787072	no
ENSGALG00000016807	ENSGALG00000016807	LIMS1	1:135569606-135633559	B	E	OK	13.2938	8.97227	-0.567211	-1.95353	0.0009	0.0604681	no
ENSGALG00000015124	ENSGALG00000015124	KCTD1	2:103913221-103977131	B	E	OK	8.29603	5.59993	-0.567012	-1.40965	0.00555	0.189263	no
ENSGALG00000003931	ENSGALG00000003931	ATOH7	6:10135406-10135862	B	E	OK	1.22868	0.830592	-0.564896	-0.616644	0.2407	0.807712	no
ENSGALG00000004725	ENSGALG00000004725	-	15:6176353-6211838	B	E	OK	464.01	313.692	-0.564807	-1.04757	0.0448	0.50906	no
ENSGALG00000009452	ENSGALG00000009452	GALNT16	5:27313855-27374224	B	E	OK	1.0701	0.723469	-0.564749	-1.1206	0.0221	0.391504	no
ENSGALG00000013371	ENSGALG00000013371	S1PR4	28:1215839-1216976	B	E	OK	0.672279	0.454528	-0.564692	-0.589716	0.2564	0.816451	no
ENSGALG00000004921	ENSGALG00000004921	SLC6A1	12:4229707-4286386	B	E	NOTEST	0.0798912	0.0540195	-0.564555	0	1	1	no
ENSGALG00000002769	ENSGALG00000002769	DNAJC12	6:6100817-6109848	B	E	OK	14.6379	9.89936	-0.564301	-1.98231	0.0032	0.14051	no
ENSGALG00000003137	ENSGALG00000003137	FAM101A	15:4734251-4745661	B	E	NOTEST	0.256475	0.173478	-0.564071	0	1	1	no
ENSGALG00000006662	ENSGALG00000006662	BPIFB3	20:10633102-10647278	B	E	OK	0.719093	0.486517	-0.563688	-1.02243	0.04505	0.50906	no
ENSGALG00000005421	ENSGALG00000005421	-	14:6117482-6121898	B	E	NOTEST	0.168754	0.114179	-0.56362	0	1	1	no
ENSGALG00000013655	ENSGALG00000013655	ZDHHC2	4:62787143-62814535	B	E	NOTEST	0.316499	0.214428	-0.561706	0	1	1	no
ENSGALG00000006609	ENSGALG00000006609	EPHB1	9:3230462-3257134	B	E	OK	5.55394	3.76411	-0.561202	-1.52143	0.00195	0.101155	no
ENSGALG00000015710	ENSGALG00000015710	TMEM129	4:83472172-83479539	B	E	OK	22.2515	15.0843	-0.560858	-1.9075	0.00075	0.0546716	no
ENSGALG00000005969	ENSGALG00000005969	-	6:17454859-17491053	B	E	OK	2.18259	1.47977	-0.560668	-1.05912	0.04285	0.498858	no
ENSGALG00000013946	ENSGALG00000013946	SCFD2	4:65537525-65550782	B	E	OK	13.1972	8.94862	-0.560498	-1.15686	0.0243	0.4033	no
ENSGALG00000027760	ENSGALG00000027760	gga-mir-6572	2:145236905-145237013	B	E	NOTEST	14.0445	9.52478	-0.560243	0	1	1	no
ENSGALG00000002638	ENSGALG00000002638	-	6:4591324-4620591	B	E	OK	1.3851	0.939427	-0.560137	-1.30684	0.02595	0.416635	no
ENSGALG00000008006	ENSGALG00000008006	CAPN6	4:13284674-13339214	B	E	NOTEST	0.0870647	0.059086	-0.559272	0	1	1	no
ENSGALG00000000476	ENSGALG00000000476	LRRTM4	22:3455031-3456588	B	E	OK	1.54372	1.0481	-0.558646	-0.872242	0.08555	0.637157	no
ENSGALG00000017235	ENSGALG00000017235	NOX4	1:186948731-187052406	B	E	OK	1.90167	1.29141	-0.558319	-1.00717	0.0523	0.541717	no
ENSGALG00000005140	ENSGALG00000005140	RRAD	11:10672969-10676978	B	E	NOTEST	0.478306	0.32482	-0.558294	0	1	1	no
ENSGALG00000004257	ENSGALG00000004257	TSPAN15	6:10506235-10517767	B	E	NOTEST	0.2295	0.15587	-0.558157	0	1	1	no
ENSGALG00000015820	ENSGALG00000015820	CA13	2:122499871-122513695	B	E	OK	1.99565	1.35542	-0.558123	-0.786407	0.1108	0.685554	no
ENSGALG00000024029	ENSGALG00000024029	-	4:1796342-1799676	B	E	NOTEST	0.149618	0.101626	-0.558013	0	1	1	no
ENSGALG00000006997	ENSGALG00000006997	BRINP1	17:3985881-4064290	B	E	OK	2.0727	1.40809	-0.557777	-1.16446	0.03175	0.456913	no
ENSGALG00000013529	ENSGALG00000013529	NUP210L	25:1346285-1369964	B	E	OK	0.750406	0.509824	-0.557672	-0.238517	0.5473	0.929755	no
ENSGALG00000010745	ENSGALG00000010745	HMGB2	4:42740629-42743052	B	E	OK	1.00024	0.67957	-0.557658	-1.05446	0.07645	0.616966	no
ENSGALG00000002466	ENSGALG00000002466	SLC2A5	21:3231040-3248083	B	E	OK	14.9246	10.1401	-0.557619	-1.40017	0.00795	0.236444	no
ENSGALG00000005766	ENSGALG00000005766	PKD2L1	6:17076627-17100353	B	E	NOTEST	0.391654	0.266114	-0.557537	0	1	1	no
ENSGALG00000015126	ENSGALG00000015126	TRPM3	Z:34939811-35198504	B	E	NOTEST	0.174806	0.118784	-0.557414	0	1	1	no
ENSGALG00000005630	ENSGALG00000005630	CRYBB1	15:7176717-7179013	B	E	NOTEST	0.0758631	0.0515642	-0.557029	0	1	1	no
ENSGALG00000006134	ENSGALG00000006134	HOGA1	6:21861204-21863632	B	E	OK	1.17321	0.797556	-0.556803	-0.868404	0.1361	0.717543	no
ENSGALG00000025906	ENSGALG00000025906	HS6ST3	1:144810732-144811489	B	E	OK	0.96084	0.653348	-0.556445	-0.664223	0.1964	0.774481	no
ENSGALG00000016895	ENSGALG00000016895	DZIP1	1:145229678-145262325	B	E	OK	0.591352	0.402127	-0.556364	-0.937878	0.0763	0.616648	no
ENSGALG00000027688	ENSGALG00000027688	NDUFB4	1:79257199-79258833	B	E	OK	17.0835	11.6221	-0.555731	-1.60354	0.00155	0.0847409	no
ENSGALG00000005258	ENSGALG00000005258	SS5R	14:5610705-5611785	B	E	NOTEST	0.398916	0.271578	-0.554716	0	1	1	no
ENSGALG00000025640	ENSGALG00000025640	U4	17:9023084-9193806	B	E	OK	8.94535	6.09006	-0.554682	-0.160005	0.78695	0.973385	no
ENSGALG00000010436	ENSGALG00000010436	DMBX1	8:20565275-20583037	B	E	NOTEST	0.0407448	0.0277525	-0.553998	0	1	1	no
ENSGALG00000002347	ENSGALG00000002347	C3orf58	9:10395858-10407198	B	E	OK	3.54608	2.41568	-0.553795	-1.06714	0.03865	0.481098	no
ENSGALG00000007879	ENSGALG00000007879	FANCL	3:855514-929281	B	E	OK	2.25581	1.53699	-0.553535	-0.678952	0.2272	0.796943	no
ENSGALG00000012636	ENSGALG00000012636	RBFA	2:56186902-56202681	B	E	OK	5.26495	3.58793	-0.553269	-1.72176	0.0034	0.144183	no
ENSGALG00000022280	ENSGALG00000022280	-	JH376151.1:5009-6537	B	E	NOTEST	0.461103	0.31434	-0.552763	0	1	1	no
ENSGALG00000000558	ENSGALG00000000558	SLC1A6	28:701483-724473	B	E	OK	1.74729	1.19173	-0.552058	-0.894171	0.07375	0.607411	no
ENSGALG00000020561	ENSGALG00000020561	-	Z:16411043-16453742	B	E	OK	1.05604	0.720404	-0.551781	-1.51014	0.0058	0.193675	no
ENSGALG00000004023	ENSGALG00000004023	E2F8	5:1710070-1846316	B	E	NOTEST	0.544067	0.371257	-0.551369	0	1	1	no
ENSGALG00000013659	ENSGALG00000013659	NOX3	3:49915187-49952437	B	E	OK	0.951454	0.64945	-0.550916	-0.820759	0.12575	0.699355	no
ENSGALG00000008564	ENSGALG00000008564	NSUN6	2:18980636-18996279	B	E	OK	0.831287	0.567679	-0.550272	-0.806063	0.15215	0.738038	no
ENSGALG00000005951	ENSGALG00000005951	-	15:7955322-7957642	B	E	OK	2.28024	1.55727	-0.550172	-0.898176	0.1125	0.686982	no
ENSGALG00000008731	ENSGALG00000008731	DZANK1	3:14744077-14764205	B	E	NOTEST	0.381909	0.261004	-0.549161	0	1	1	no
ENSGALG00000027020	ENSGALG00000027020	-	Z:1971443-2035364	B	E	NOTEST	0.00978112	0.00668595	-0.548867	0	1	1	no
ENSGALG00000016014	ENSGALG00000016014	RCAN1	1:105292500-105299313	B	E	OK	3.23554	2.21208	-0.5486	-0.982198	0.0678	0.588462	no
ENSGALG00000024296	ENSGALG00000024296	-	24:1423052-1430887	B	E	OK	1.00907	0.690326	-0.547677	-0.718688	0.178	0.763334	no
ENSGALG00000004256	ENSGALG00000004256	DHRS3	21:5316085-5340991	B	E	OK	38.5859	26.4088	-0.547053	-1.59021	0.0037	0.153406	no
ENSGALG00000013196	ENSGALG00000013196	ANKS6	2:87823411-87864890	B	E	OK	1.346	0.921368	-0.546829	-1.16618	0.0233	0.399178	no
ENSGALG00000006351	ENSGALG00000006351	FAS	6:18800247-18812561	B	E	OK	7.43885	5.09264	-0.546667	-1.72034	0.01015	0.275433	no
ENSGALG00000006226	ENSGALG00000006226	KLHL3	13:13818619-13851076	B	E	OK	10.3213	7.06787	-0.546277	-1.68078	0.00195	0.101155	no
ENSGALG00000006532	ENSGALG00000006532	FOPNL	14:7619678-7624670	B	E	OK	8.42302	5.77073	-0.545585	-1.30978	0.0163	0.343249	no
ENSGALG00000026868	ENSGALG00000026868	TACC2	AADN03014329.1:32-1183	B	E	NOTEST	0.14589	0.0999573	-0.545494	0	1	1	no
ENSGALG00000002777	ENSGALG00000002777	ACAA2	Z:985734-998068	B	E	OK	64.1434	43.9522	-0.545364	-1.70702	0.00105	0.0657902	no
ENSGALG00000015208	ENSGALG00000015208	ROR2	Z:44325333-44479158	B	E	NOTEST	0.194438	0.133263	-0.545042	0	1	1	no
ENSGALG00000005266	ENSGALG00000005266	BEAN1	11:10927994-10964663	B	E	OK	0.986171	0.675969	-0.544881	-0.695122	0.1578	0.74244	no
ENSGALG00000001573	ENSGALG00000001573	P2X1	19:3315455-3322810	B	E	OK	0.639931	0.438679	-0.54475	-0.70674	0.16315	0.747581	no
ENSGALG00000011271	ENSGALG00000011271	LUM	1:43860882-43872867	B	E	OK	5.32899	3.6535	-0.544582	-1.07715	0.0189	0.363434	no
ENSGALG00000010312	ENSGALG00000010312	PLCH1	9:22445271-22499563	B	E	NOTEST	0.37793	0.259139	-0.544391	0	1	1	no
ENSGALG00000028448	ENSGALG00000028448	SH2D1B	1:86981432-86991570	B	E	OK	1.22014	0.836861	-0.543981	-0.638762	0.28505	0.828438	no
ENSGALG00000029162	ENSGALG00000029162	SPINW	JH375233.1:93399-104628	B	E	OK	4.81587	3.30331	-0.543883	-1.81631	0.0031	0.139968	no
ENSGALG00000005426	ENSGALG00000005426	FREM1	Z:31576517-31643574	B	E	OK	0.971514	0.666406	-0.543833	-1.22316	0.0164	0.343249	no
ENSGALG00000011019	ENSGALG00000011019	ROR1	8:26884365-26926589	B	E	OK	1.54345	1.0588	-0.543721	-1.14896	0.02375	0.400127	no
ENSGALG00000008785	ENSGALG00000008785	MCCC1	9:15864982-15880897	B	E	OK	22.8698	15.6898	-0.543618	-1.85549	0.001	0.0637314	no
ENSGALG00000007077	ENSGALG00000007077	CPT1A	5:15964388-15997992	B	E	OK	42.7261	29.3141	-0.543522	-1.63032	0.00445	0.171292	no
ENSGALG00000001320	ENSGALG00000001320	CYP1A1	10:1938234-1941050	B	E	OK	89.7502	61.5866	-0.5433	-1.63121	0.01095	0.284012	no
ENSGALG00000016569	ENSGALG00000016569	FANCB	1:121691153-121741660	B	E	NOTEST	0.301583	0.207055	-0.542539	0	1	1	no
ENSGALG00000014742	ENSGALG00000014742	HTR1A	Z:19853096-19854338	B	E	NOTEST	0.044389	0.030479	-0.542387	0	1	1	no
ENSGALG00000005051	ENSGALG00000005051	FPGS	17:4892548-4896134	B	E	OK	8.89805	6.11437	-0.541285	-1.57874	0.00885	0.256374	no
ENSGALG00000025715	ENSGALG00000025715	HSPE1	AADN03014133.1:578-1536	B	E	NOTEST	0.457452	0.314388	-0.541075	0	1	1	no
ENSGALG00000011810	ENSGALG00000011810	LZTFL1	2:43381971-43391846	B	E	OK	0.632581	0.434909	-0.540537	-0.74441	0.1352	0.716525	no
ENSGALG00000014213	ENSGALG00000014213	PRR5	1:69852303-69938056	B	E	OK	2.64539	1.81925	-0.540137	-1.12606	0.0352	0.4696	no
ENSGALG00000007470	ENSGALG00000007470	POLR1D	4:11130912-11135994	B	E	OK	7.62911	5.24715	-0.539983	-0.877663	0.1071	0.679636	no
ENSGALG00000000379	ENSGALG00000000379	ITGB3	27:2302639-2319626	B	E	OK	1.47907	1.01733	-0.539902	-1.07712	0.0351	0.4696	no
ENSGALG00000028135	ENSGALG00000028135	C5orf63	Z:56141272-56153131	B	E	OK	3.5329	2.43118	-0.539193	-1.3727	0.0151	0.331516	no
ENSGALG00000008542	ENSGALG00000008542	ADD3	6:25264734-25352280	B	E	OK	7.60874	5.23673	-0.538991	-1.66367	0.002	0.102793	no
ENSGALG00000009149	ENSGALG00000009149	FKBP7	7:14887746-14907636	B	E	OK	2.33036	1.60472	-0.538236	-0.66553	0.22535	0.796392	no
ENSGALG00000025779	ENSGALG00000025779	-	AADN03013108.1:4098-48954	B	E	NOTEST	0.0218199	0.0150317	-0.537642	0	1	1	no
ENSGALG00000020022	ENSGALG00000020022	-	3:37163272-37166385	B	E	NOTEST	0.0171152	0.0117917	-0.537508	0	1	1	no
ENSGALG00000028778	ENSGALG00000028778	-	8:19232382-19233504	B	E	OK	1.91243	1.31771	-0.537375	-0.867895	0.1341	0.712804	no
ENSGALG00000009269	ENSGALG00000009269	PTGR2	5:25360138-25374389	B	E	OK	12.0941	8.33733	-0.536642	-1.92435	0.0017	0.0920393	no
ENSGALG00000024768	ENSGALG00000024768	SNORD59	LGE22C19W28_E50C23:954485-965125	B	E	OK	6735.76	4643.99	-0.536476	-0.0261067	0.68775	0.959336	no
ENSGALG00000026699	ENSGALG00000026699	TCTEX1D4	8:19689004-19689682	B	E	NOTEST	0.0524283	0.0361599	-0.535957	0	1	1	no
ENSGALG00000026736	ENSGALG00000026736	OGN	12:3333635-3452411	B	E	OK	0.680592	0.469775	-0.534821	-0.780005	0.14175	0.724868	no
ENSGALG00000013776	ENSGALG00000013776	CEP135	4:64533646-64563061	B	E	NOTEST	0.259396	0.179075	-0.534597	0	1	1	no
ENSGALG00000008753	ENSGALG00000008753	FBXO48	3:11240614-11243702	B	E	OK	7.39813	5.10743	-0.534562	-1.32131	0.01035	0.278153	no
ENSGALG00000024481	ENSGALG00000024481	APITD1	21:3730259-3733060	B	E	OK	0.938826	0.648275	-0.534253	-0.693651	0.199	0.776741	no
ENSGALG00000011372	ENSGALG00000011372	CINP	5:49493474-49497913	B	E	OK	3.2453	2.2413	-0.534017	-0.965258	0.07895	0.626369	no
ENSGALG00000006189	ENSGALG00000006189	CRYGN	2:6235657-6239901	B	E	OK	1.30456	0.901682	-0.532873	-0.521581	0.28415	0.828438	no
ENSGALG00000001983	ENSGALG00000001983	FNDC7	8:1252808-1263823	B	E	NOTEST	0.481243	0.332641	-0.532799	0	1	1	no
ENSGALG00000028131	ENSGALG00000028131	GINS2	11:17098226-17103112	B	E	OK	0.670624	0.463583	-0.532675	-0.754339	0.16945	0.755648	no
ENSGALG00000007488	ENSGALG00000007488	ZNF185	4:11178096-11207186	B	E	NOTEST	0.409052	0.28277	-0.532654	0	1	1	no
ENSGALG00000016570	ENSGALG00000016570	-	3:104725197-104736793	B	E	OK	1.28117	0.886077	-0.531962	-0.926051	0.1085	0.681363	no
ENSGALG00000015280	ENSGALG00000015280	MRPL15	2:110081052-110090275	B	E	OK	12.1389	8.39654	-0.531772	-1.74885	0.003	0.137691	no
ENSGALG00000013548	ENSGALG00000013548	GZMA	Z:16520885-16525301	B	E	OK	8.67201	5.99966	-0.531486	-1.50458	0.0088	0.25559	no
ENSGALG00000002585	ENSGALG00000002585	GULP1	7:748935-874858	B	E	NOTEST	0.365545	0.252948	-0.531209	0	1	1	no
ENSGALG00000017824	ENSGALG00000017824	SNORD16	10:18000214-18005535	B	E	OK	516.253	357.281	-0.531019	-0.0347186	0.6894	0.959336	no
ENSGALG00000015382	ENSGALG00000015382	CHRNA6	Z:53426450-53435522	B	E	NOTEST	0.430846	0.29834	-0.530213	0	1	1	no
ENSGALG00000006633	ENSGALG00000006633	TMEM243	1:7358545-7361773	B	E	OK	7.91816	5.48597	-0.529419	-1.04196	0.0656	0.58107	no
ENSGALG00000004370	ENSGALG00000004370	MAP2K6	18:8260525-8295962	B	E	OK	5.07867	3.51928	-0.529169	-1.22846	0.01995	0.374891	no
ENSGALG00000001756	ENSGALG00000001756	ATP5A1W	JH375236.1:73185-100218	B	E	OK	78.2249	54.2156	-0.528921	-1.59998	0.0023	0.113504	no
ENSGALG00000005855	ENSGALG00000005855	-	11:17466269-17479304	B	E	OK	88.3421	61.2296	-0.528872	-1.72444	0.00315	0.139968	no
ENSGALG00000025166	ENSGALG00000025166	SNORD75	8:7392830-7392897	B	E	OK	2395.05	1660.08	-0.528798	-320.274	0.7538	0.969413	no
ENSGALG00000012670	ENSGALG00000012670	NRSN1	2:58022131-58024847	B	E	OK	10.5292	7.30018	-0.528392	-1.5766	0.00595	0.195177	no
ENSGALG00000020510	ENSGALG00000020510	-	5:9018985-9020998	B	E	OK	1.53141	1.06195	-0.528151	-0.769113	0.1836	0.767498	no
ENSGALG00000003316	ENSGALG00000003316	FMO3	8:4792392-4800086	B	E	OK	363.865	252.418	-0.527592	-1.2366	0.05005	0.532641	no
ENSGALG00000006674	ENSGALG00000006674	BPIFB6	20:10649023-10653537	B	E	NOTEST	0.0693087	0.0480908	-0.527275	0	1	1	no
ENSGALG00000026854	ENSGALG00000026854	PDPN	21:5184889-5203054	B	E	NOTEST	0.569042	0.394859	-0.527196	0	1	1	no
ENSGALG00000004687	ENSGALG00000004687	CENPP	12:3333635-3452411	B	E	NOTEST	0.217625	0.151012	-0.52718	0	1	1	no
ENSGALG00000008185	ENSGALG00000008185	AOX1	7:10696197-10732631	B	E	OK	2.032	1.4101	-0.527104	-1.25684	0.0175	0.350408	no
ENSGALG00000007152	ENSGALG00000007152	FAM3D	12:11855791-11860341	B	E	OK	1.33221	0.92453	-0.527027	-0.67386	0.17185	0.757787	no
ENSGALG00000023709	ENSGALG00000023709	-	17:5691092-5693724	B	E	NOTEST	0.536978	0.372667	-0.526974	0	1	1	no
ENSGALG00000022250	ENSGALG00000022250	-	JH376333.1:5379-6597	B	E	OK	10.5007	7.28773	-0.526945	-0.817686	0.11465	0.686982	no
ENSGALG00000018387	ENSGALG00000018387	-	MT:1227-1296	B	E	OK	3652.8	2535.28	-0.526857	-329.021	0.59575	0.940664	no
ENSGALG00000009216	ENSGALG00000009216	-	3:16284705-16286434	B	E	OK	1.22207	0.848659	-0.526071	-0.60875	0.2607	0.820497	no
ENSGALG00000003419	ENSGALG00000003419	MPHOSPH9	15:5053459-5077681	B	E	OK	0.852798	0.592377	-0.525689	-1.0472	0.0478	0.523687	no
ENSGALG00000016364	ENSGALG00000016364	FAM150B	3:91537817-91550506	B	E	OK	1.85162	1.28654	-0.525295	-0.878522	0.1083	0.681188	no
ENSGALG00000004322	ENSGALG00000004322	-	7:6621679-6633657	B	E	OK	0.837317	0.581822	-0.525196	-0.880353	0.0838	0.634671	no
ENSGALG00000004038	ENSGALG00000004038	ADAL	10:5735056-5743901	B	E	OK	3.24825	2.25776	-0.524774	-1.23434	0.0427	0.498797	no
ENSGALG00000004103	ENSGALG00000004103	FAM81A	10:6216547-6227549	B	E	NOTEST	0.143446	0.0997319	-0.524378	0	1	1	no
ENSGALG00000014697	ENSGALG00000014697	MADH2	Z:1515758-1557565	B	E	OK	4.28419	2.97863	-0.524372	-1.28824	0.0192	0.366047	no
ENSGALG00000015018	ENSGALG00000015018	CASQ2	1:79886016-79916785	B	E	NOTEST	0.0647396	0.0450151	-0.52424	0	1	1	no
ENSGALG00000025103	ENSGALG00000025103	SNORA54	5:12488388-12514042	B	E	OK	338.705	235.571	-0.523868	-0.228299	0.7566	0.969413	no
ENSGALG00000016815	ENSGALG00000016815	UPF3A	1:136254097-136279867	B	E	OK	0.863598	0.600749	-0.523599	-1.14612	0.0356	0.470394	no
ENSGALG00000014186	ENSGALG00000014186	MPPED1	1:68983037-69033807	B	E	OK	1.64398	1.14469	-0.522231	-1.30629	0.0167	0.343644	no
ENSGALG00000010724	ENSGALG00000010724	VWDE	2:26768205-26772919	B	E	OK	3.60647	2.51204	-0.521725	-0.855791	0.12	0.694971	no
ENSGALG00000020402	ENSGALG00000020402	EFCAB11	5:42892401-42988286	B	E	NOTEST	0.0723136	0.0503704	-0.52169	0	1	1	no
ENSGALG00000010651	ENSGALG00000010651	TFB2M	3:33272349-33280477	B	E	OK	9.29647	6.47562	-0.521666	-1.53445	0.00595	0.195177	no
ENSGALG00000001631	ENSGALG00000001631	-	18:3681785-3686083	B	E	OK	4.36896	3.04464	-0.521019	-0.90227	0.1173	0.692561	no
ENSGALG00000002057	ENSGALG00000002057	POLR2D	9:973905-976487	B	E	OK	7.5763	5.28071	-0.520761	-1.09249	0.03385	0.464937	no
ENSGALG00000024335	ENSGALG00000024335	-	16:478530-480245	B	E	OK	1.80895	1.26101	-0.520567	-0.835581	0.1168	0.691297	no
ENSGALG00000010347	ENSGALG00000010347	CCNG2	4:34460741-34467515	B	E	OK	27.5913	19.234	-0.520561	-1.81716	0.00155	0.0847409	no
ENSGALG00000029085	ENSGALG00000029085	-	AADN03011900.1:81-12128	B	E	NOTEST	0.177874	0.124046	-0.519983	0	1	1	no
ENSGALG00000007839	ENSGALG00000007839	NCAM1	24:5803420-5884198	B	E	OK	1.96216	1.36894	-0.519382	-1.24554	0.0136	0.317989	no
ENSGALG00000005128	ENSGALG00000005128	PTPDC1	12:6091176-6103088	B	E	NOTEST	0.443847	0.309816	-0.518648	0	1	1	no
ENSGALG00000017085	ENSGALG00000017085	cat-1	1:174687110-174726955	B	E	OK	2.08548	1.45593	-0.51844	-0.966319	0.05625	0.55226	no
ENSGALG00000014962	ENSGALG00000014962	FAM26F	3:63276142-63280172	B	E	OK	0.751424	0.524664	-0.518233	-0.936895	0.1646	0.749951	no
ENSGALG00000003748	ENSGALG00000003748	ANO5	5:2760044-2792484	B	E	OK	2.83719	1.98106	-0.518187	-1.65889	0.00695	0.216263	no
ENSGALG00000014751	ENSGALG00000014751	ADAMTS6	Z:20223744-20378797	B	E	NOTEST	0.216873	0.15145	-0.518008	0	1	1	no
ENSGALG00000021285	ENSGALG00000021285	UNG	15:6645126-6648572	B	E	OK	1.65688	1.15716	-0.517882	-0.784043	0.1335	0.712064	no
ENSGALG00000004150	ENSGALG00000004150	MYO1E	10:6234432-6311306	B	E	OK	3.47583	2.42767	-0.517782	-1.48141	0.00625	0.202634	no
ENSGALG00000023942	ENSGALG00000023942	-	1:896405-902381	B	E	NOTEST	0.0461277	0.0322382	-0.51686	0	1	1	no
ENSGALG00000029003	ENSGALG00000029003	DUSP3	27:3279657-3283459	B	E	OK	31.3567	21.9156	-0.516814	-1.74738	0.00195	0.101155	no
ENSGALG00000029021	ENSGALG00000029021	CACNA2D2	12:1440104-1546831	B	E	NOTEST	0.486771	0.340217	-0.516786	0	1	1	no
ENSGALG00000013327	ENSGALG00000013327	-	27:426765-427752	B	E	OK	1.089	0.761351	-0.516364	-0.5735	0.2514	0.81499	no
ENSGALG00000008095	ENSGALG00000008095	KIF23	10:18828577-18846365	B	E	OK	0.580816	0.406143	-0.516092	-0.869358	0.1105	0.685051	no
ENSGALG00000016102	ENSGALG00000016102	CYP26B1	4:89675596-89685115	B	E	OK	0.908736	0.635467	-0.516043	-0.758991	0.21295	0.787984	no
ENSGALG00000007647	ENSGALG00000007647	MYO3A	2:16182204-16276588	B	E	NOTEST	0.0551029	0.0385353	-0.515949	0	1	1	no
ENSGALG00000004559	ENSGALG00000004559	DPY19L3	11:9258356-9284701	B	E	OK	4.0124	2.80635	-0.515768	-1.39066	0.0229	0.397088	no
ENSGALG00000025675	ENSGALG00000025675	SNORA84	12:3504494-3594440	B	E	OK	1070.76	748.973	-0.515655	-0.407654	0.41395	0.882636	no
ENSGALG00000015093	ENSGALG00000015093	IMPACT	2:103033303-103051363	B	E	OK	6.60972	4.62357	-0.515583	-1.27501	0.0214	0.388088	no
ENSGALG00000006780	ENSGALG00000006780	ARL6IP1	14:8314003-8320786	B	E	OK	54.8869	38.3966	-0.515482	-1.84381	0.00255	0.123118	no
ENSGALG00000027917	ENSGALG00000027917	MRPL53	2:121136049-121143301	B	E	OK	2.77269	1.93966	-0.515479	-1.41847	0.01435	0.323324	no
ENSGALG00000016826	ENSGALG00000016826	ADPRHL1	1:136753730-136773443	B	E	NOTEST	0.336861	0.235764	-0.514808	0	1	1	no
ENSGALG00000007216	ENSGALG00000007216	TVP23A	14:9098580-9113944	B	E	OK	1.09092	0.763925	-0.514037	-0.546459	0.32515	0.845373	no
ENSGALG00000026465	ENSGALG00000026465	TMEM100	18:5982377-5988344	B	E	OK	0.605674	0.42431	-0.513424	-0.648142	0.2063	0.787072	no
ENSGALG00000010381	ENSGALG00000010381	GPR171	9:22944424-23061539	B	E	OK	1.20117	0.841895	-0.512732	-0.347742	0.5234	0.920479	no
ENSGALG00000008651	ENSGALG00000008651	C3H20ORF3	3:15172838-15185206	B	E	OK	61.9015	43.3925	-0.512527	-1.63201	0.00235	0.114954	no
ENSGALG00000027058	ENSGALG00000027058	EMP2	14:9182193-9204188	B	E	OK	2.48335	1.74113	-0.512266	-1.17831	0.0399	0.485441	no
ENSGALG00000013733	ENSGALG00000013733	GTF2H5	3:51154352-51158831	B	E	OK	50.6405	35.506	-0.512227	-2.31479	0.0027	0.128688	no
ENSGALG00000017658	ENSGALG00000017658	GAS1	Z:40920595-40921621	B	E	NOTEST	0.0807293	0.056611	-0.512008	0	1	1	no
ENSGALG00000010197	ENSGALG00000010197	COQ6	5:36978463-36985973	B	E	OK	7.4163	5.20455	-0.510927	-1.24897	0.017	0.346757	no
ENSGALG00000022456	ENSGALG00000022456	-	AADN03026283.1:20-1459	B	E	OK	0.719689	0.505125	-0.510733	-0.472927	0.3515	0.856143	no
ENSGALG00000008103	ENSGALG00000008103	CEP41	1:921537-929838	B	E	OK	0.591644	0.415281	-0.510641	-0.702025	0.1718	0.757787	no
ENSGALG00000014565	ENSGALG00000014565	PHYH	1:6604838-6614012	B	E	OK	82.718	58.0688	-0.510439	-1.52007	0.00495	0.177516	no
ENSGALG00000012681	ENSGALG00000012681	MBOAT1	2:59654812-59707760	B	E	OK	0.84456	0.593114	-0.50989	-0.788243	0.23535	0.801899	no
ENSGALG00000028879	ENSGALG00000028879	MRPS33	1:57162487-57170854	B	E	OK	6.20054	4.3554	-0.509588	-1.59284	0.00385	0.157864	no
ENSGALG00000015363	ENSGALG00000015363	HJURP	1:87057511-87068130	B	E	NOTEST	0.354443	0.249007	-0.509368	0	1	1	no
ENSGALG00000028411	ENSGALG00000028411	-	Z:8865609-8874030	B	E	NOTEST	0.354181	0.248928	-0.508757	0	1	1	no
ENSGALG00000003334	ENSGALG00000003334	METTL11B	8:4947463-4964307	B	E	NOTEST	0.286055	0.201074	-0.508565	0	1	1	no
ENSGALG00000013720	ENSGALG00000013720	FBXO15	2:91997446-92017532	B	E	OK	0.851025	0.59835	-0.508213	-0.765591	0.21655	0.788594	no
ENSGALG00000021706	ENSGALG00000021706	-	26:2045548-2051797	B	E	NOTEST	0.309948	0.217938	-0.508112	0	1	1	no
ENSGALG00000011799	ENSGALG00000011799	-	1:48110388-48116612	B	E	NOTEST	0.0863281	0.060703	-0.508061	0	1	1	no
ENSGALG00000028708	ENSGALG00000028708	FAM107B	1:7160121-7169485	B	E	OK	5.58938	3.93084	-0.507851	-1.60469	0.0046	0.173324	no
ENSGALG00000001491	ENSGALG00000001491	NCAPD3	24:2516847-2542717	B	E	NOTEST	0.505014	0.355175	-0.507794	0	1	1	no
ENSGALG00000014692	ENSGALG00000014692	LMNB1	Z:56036834-56059845	B	E	OK	1.51317	1.06436	-0.50759	-0.967874	0.05745	0.556681	no
ENSGALG00000010956	ENSGALG00000010956	TTC21B	7:19154459-19185811	B	E	OK	2.03159	1.42951	-0.507086	-1.34044	0.0157	0.338689	no
ENSGALG00000011469	ENSGALG00000011469	IGFBP2	7:22757947-22808688	B	E	OK	0.679299	0.478275	-0.506207	-0.631352	0.3069	0.837908	no
ENSGALG00000016326	ENSGALG00000016326	-	1:117600674-117611623	B	E	NOTEST	0.44008	0.309865	-0.506124	0	1	1	no
ENSGALG00000016509	ENSGALG00000016509	IFT172	3:104023555-104057142	B	E	OK	1.43888	1.01383	-0.505126	-1.2802	0.01455	0.326511	no
ENSGALG00000008686	ENSGALG00000008686	TRDMT1	2:19698520-19728825	B	E	OK	2.01258	1.41814	-0.505044	-1.16253	0.03945	0.485419	no
ENSGALG00000017910	ENSGALG00000017910	U6	18:3449566-3449673	B	E	OK	22.2482	15.6789	-0.504868	-4.66272	0.7302	0.967278	no
ENSGALG00000006525	ENSGALG00000006525	NCAPG2	2:9417856-9456238	B	E	NOTEST	0.278068	0.196001	-0.504577	0	1	1	no
ENSGALG00000028179	ENSGALG00000028179	-	JH376326.1:20-1781	B	E	OK	2.03661	1.43586	-0.504257	-0.816767	0.115	0.686982	no
ENSGALG00000005301	ENSGALG00000005301	CYB5R2	5:6774140-6856264	B	E	OK	81.3644	57.3673	-0.50417	-1.3215	0.01405	0.319795	no
ENSGALG00000015692	ENSGALG00000015692	POLN	4:82459165-82544586	B	E	OK	0.598466	0.421974	-0.504114	-0.980389	0.10755	0.679992	no
ENSGALG00000003583	ENSGALG00000003583	-	11:3290753-3295210	B	E	NOTEST	0.171101	0.120663	-0.503859	0	1	1	no
ENSGALG00000012588	ENSGALG00000012588	KIF27	Z:39900489-39924774	B	E	OK	0.82894	0.584611	-0.50379	-1.0798	0.04915	0.528102	no
ENSGALG00000014711	ENSGALG00000014711	PPAP2A	Z:16664861-16719903	B	E	OK	60.8497	42.9156	-0.503748	-1.63367	0.0021	0.105979	no
ENSGALG00000014815	ENSGALG00000014815	EMILIN2	2:100699720-100729685	B	E	OK	0.776898	0.547972	-0.503623	-0.920872	0.0746	0.609981	no
ENSGALG00000010681	ENSGALG00000010681	CPT2	8:23532789-23549121	B	E	OK	36.5551	25.7935	-0.503067	-1.56689	0.0056	0.189263	no
ENSGALG00000019141	ENSGALG00000019141	-	1:131872944-131876224	B	E	OK	0.749659	0.529011	-0.502937	-0.550651	0.28195	0.828438	no
ENSGALG00000015896	ENSGALG00000015896	MMP16	2:123445893-123621303	B	E	OK	1.64707	1.16253	-0.502637	-1.3541	0.0265	0.419422	no
ENSGALG00000026861	ENSGALG00000026861	-	AADN03022738.1:1916-2728	B	E	NOTEST	0.346943	0.244901	-0.5025	0	1	1	no
ENSGALG00000001191	ENSGALG00000001191	GGMOXr1	27:3315352-3321406	B	E	NOTEST	0.359139	0.253546	-0.502293	0	1	1	no
ENSGALG00000013869	ENSGALG00000013869	IL20RA	3:54146103-54166542	B	E	OK	46.2836	32.6766	-0.502243	-1.60083	0.00285	0.132442	no
ENSGALG00000010101	ENSGALG00000010101	-	8:19315963-19319691	B	E	OK	2.01014	1.41936	-0.502055	-1.05931	0.05445	0.54819	no
ENSGALG00000002442	ENSGALG00000002442	ANKS4B	14:15068802-15074719	B	E	NOTEST	0.123803	0.0874587	-0.501374	0	1	1	no
ENSGALG00000002781	ENSGALG00000002781	BRCA1	27:5150700-5171059	B	E	OK	0.55085	0.389181	-0.501219	-1.00516	0.06905	0.591486	no
ENSGALG00000028090	ENSGALG00000028090	TOPAZ1	2:41236476-41280987	B	E	OK	6.11285	4.31883	-0.501207	-1.64884	0.0048	0.176681	no
ENSGALG00000024488	ENSGALG00000024488	CD99	1:127916918-127941663	B	E	OK	2.76096	1.95069	-0.501184	-1.13154	0.0402	0.48628	no
ENSGALG00000027079	ENSGALG00000027079	-	25:1746787-1963328	B	E	NOTEST	0.287111	0.202892	-0.500896	0	1	1	no
ENSGALG00000011490	ENSGALG00000011490	CMTM6	2:41021644-41030796	B	E	OK	7.0001	4.94984	-0.499993	-1.18195	0.03195	0.458196	no
ENSGALG00000005498	ENSGALG00000005498	-	2:3872282-3918131	B	E	NOTEST	0.498311	0.352361	-0.499993	0	1	1	no
ENSGALG00000002116	ENSGALG00000002116	C18H17ORF106	18:4555817-4558418	B	E	OK	2.45877	1.73942	-0.499331	-0.870931	0.08815	0.640843	no
ENSGALG00000006534	ENSGALG00000006534	PEX11A	10:12308862-12310941	B	E	OK	15.6669	11.0845	-0.499178	-1.29668	0.01385	0.319795	no
ENSGALG00000002393	ENSGALG00000002393	TFAP2E	23:4239917-4255560	B	E	NOTEST	0.0865547	0.0612492	-0.498921	0	1	1	no
ENSGALG00000012969	ENSGALG00000012969	DDX11	1:60060401-60079772	B	E	NOTEST	0.3651	0.258363	-0.498892	0	1	1	no
ENSGALG00000011684	ENSGALG00000011684	STAP1	4:51022486-51030446	B	E	NOTEST	0.361359	0.255742	-0.498743	0	1	1	no
ENSGALG00000012576	ENSGALG00000012576	RASEF	Z:39574348-39615592	B	E	NOTEST	0.0472443	0.033443	-0.498437	0	1	1	no
ENSGALG00000007736	ENSGALG00000007736	ZWILCH	10:18005979-18015614	B	E	OK	4.24451	3.0051	-0.498183	-1.28762	0.0164	0.343249	no
ENSGALG00000014723	ENSGALG00000014723	GABARAPL1	1:77889105-77896485	B	E	OK	13.5072	9.56384	-0.498072	-1.07716	0.04155	0.492462	no
ENSGALG00000010673	ENSGALG00000010673	SLC1A7	8:23488766-23531343	B	E	NOTEST	0.0388456	0.0275085	-0.497873	0	1	1	no
ENSGALG00000013591	ENSGALG00000013591	BLOC1S4	2:89782268-89789489	B	E	OK	11.472	8.12485	-0.497706	-1.30538	0.0095	0.266885	no
ENSGALG00000010402	ENSGALG00000010402	HPGDS	4:36621104-36636068	B	E	OK	220.464	156.202	-0.497125	-1.38812	0.0113	0.290389	no
ENSGALG00000010960	ENSGALG00000010960	GALNT3	7:19189884-19211629	B	E	OK	0.555119	0.393324	-0.49708	-0.779389	0.18555	0.769308	no
ENSGALG00000003540	ENSGALG00000003540	CEP95	18:6870497-6883021	B	E	OK	1.33475	0.946046	-0.496587	-1.01962	0.0518	0.540941	no
ENSGALG00000017234	ENSGALG00000017234	FOLH1	1:186845640-186876181	B	E	OK	4.09179	2.90087	-0.496247	-1.2185	0.01635	0.343249	no
ENSGALG00000016492	ENSGALG00000016492	TDRD15	3:101958855-101964309	B	E	OK	0.936785	0.66416	-0.496186	-0.99582	0.07985	0.626719	no
ENSGALG00000005662	ENSGALG00000005662	AMPD3	5:8361713-8387323	B	E	OK	0.846832	0.600413	-0.496121	-0.81195	0.1213	0.696632	no
ENSGALG00000014185	ENSGALG00000014185	ADHFE1	2:114787386-114799160	B	E	OK	26.9533	19.111	-0.496062	-1.59952	0.0022	0.109538	no
ENSGALG00000010940	ENSGALG00000010940	ACSS3	1:40046031-40123545	B	E	OK	18.6714	13.2391	-0.496026	-1.61049	0.00335	0.144183	no
ENSGALG00000000820	ENSGALG00000000820	HTR1D	23:1640718-1641855	B	E	OK	4.6741	3.31456	-0.495871	-0.957679	0.0822	0.630087	no
ENSGALG00000003509	ENSGALG00000003509	C9ORF9	17:6715056-6719192	B	E	NOTEST	0.0523562	0.0371325	-0.495676	0	1	1	no
ENSGALG00000001726	ENSGALG00000001726	NUDCD2	13:6072887-6076488	B	E	OK	10.8263	7.67897	-0.495558	-1.44851	0.0068	0.214238	no
ENSGALG00000007728	ENSGALG00000007728	-	15:10110678-10115553	B	E	OK	0.90442	0.641718	-0.495053	-0.782213	0.1162	0.688914	no
ENSGALG00000009312	ENSGALG00000009312	RPL22L1	9:19191687-19193717	B	E	OK	36.1	25.6202	-0.494714	-1.34079	0.0065	0.208918	no
ENSGALG00000021645	ENSGALG00000021645	C1orf109	23:3602717-3603962	B	E	OK	2.20631	1.56586	-0.494683	-0.729572	0.2351	0.801877	no
ENSGALG00000001862	ENSGALG00000001862	ST6GALNAC1	18:4268715-4280192	B	E	OK	1.46403	1.03939	-0.494201	-1.02126	0.0456	0.512162	no
ENSGALG00000008666	ENSGALG00000008666	CTLA4	7:12909912-12913364	B	E	NOTEST	0.269675	0.191475	-0.494069	0	1	1	no
ENSGALG00000012046	ENSGALG00000012046	ARPP21	2:46033521-46131223	B	E	NOTEST	0.10437	0.0741321	-0.493533	0	1	1	no
ENSGALG00000011227	ENSGALG00000011227	CDS1	4:46222166-46249662	B	E	OK	2.67059	1.89717	-0.493306	-1.269	0.0258	0.416422	no
ENSGALG00000012732	ENSGALG00000012732	PHACTR1	2:62320936-62589197	B	E	NOTEST	0.311653	0.22142	-0.49316	0	1	1	no
ENSGALG00000006267	ENSGALG00000006267	TPX2	20:10382092-10392964	B	E	OK	1.06887	0.759485	-0.492999	-0.975846	0.06075	0.568887	no
ENSGALG00000011733	ENSGALG00000011733	CCR2	2:43274888-43275953	B	E	OK	11.4507	8.13919	-0.49248	-1.29558	0.03855	0.480926	no
ENSGALG00000006421	ENSGALG00000006421	SLC16A12	6:18907921-18916250	B	E	OK	10.6052	7.53884	-0.492355	-1.28512	0.02	0.374891	no
ENSGALG00000019553	ENSGALG00000019553	SERPINB10	2:67745614-67751998	B	E	OK	1.14596	0.814704	-0.492215	-0.861947	0.13815	0.7213	no
ENSGALG00000028666	ENSGALG00000028666	CCDC175	5:54592266-54782177	B	E	NOTEST	0.213061	0.151478	-0.492165	0	1	1	no
ENSGALG00000006051	ENSGALG00000006051	CDC7	8:13442244-13459969	B	E	NOTEST	0.159266	0.113232	-0.492163	0	1	1	no
ENSGALG00000008701	ENSGALG00000008701	XDH	3:4394626-4438268	B	E	OK	114.017	81.0883	-0.491688	-1.02161	0.05635	0.55226	no
ENSGALG00000009157	ENSGALG00000009157	ECT2	9:18698708-18719419	B	E	NOTEST	0.475796	0.338395	-0.491635	0	1	1	no
ENSGALG00000019489	ENSGALG00000019489	CHST9	2:104126304-104127381	B	E	NOTEST	0.104034	0.0740083	-0.491291	0	1	1	no
ENSGALG00000027856	ENSGALG00000027856	-	20:1458017-1559445	B	E	OK	1.00076	0.712057	-0.491036	-0.34909	0.5171	0.918963	no
ENSGALG00000009258	ENSGALG00000009258	SHTN1	6:28500758-28575056	B	E	OK	4.86345	3.46191	-0.490413	-1.51148	0.00405	0.162731	no
ENSGALG00000014477	ENSGALG00000014477	CD4	1:76687603-76699067	B	E	OK	1.37861	0.981742	-0.489798	-0.90979	0.08545	0.637157	no
ENSGALG00000012209	ENSGALG00000012209	LSM5	2:48697352-48702140	B	E	OK	8.79147	6.2644	-0.488929	-1.34947	0.0418	0.493328	no
ENSGALG00000026293	ENSGALG00000026293	C3orf33	9:22430627-22434432	B	E	OK	2.1524	1.53426	-0.488405	-0.694782	0.1873	0.771056	no
ENSGALG00000010234	ENSGALG00000010234	MMACHC	8:20037123-20042797	B	E	OK	5.34578	3.81278	-0.487557	-1.31909	0.0135	0.31698	no
ENSGALG00000010469	ENSGALG00000010469	-	8:20783470-20790800	B	E	OK	27.5276	19.6347	-0.48747	-1.47477	0.0068	0.214238	no
ENSGALG00000011802	ENSGALG00000011802	GSG1	1:48144754-48151428	B	E	NOTEST	0.139478	0.0994996	-0.487279	0	1	1	no
ENSGALG00000017866	ENSGALG00000017866	SNORA28	5:50119113-50126125	B	E	OK	3221.63	2298.25	-0.487254	-0.223645	0.7582	0.969413	no
ENSGALG00000015528	ENSGALG00000015528	-	4:78914911-78984416	B	E	NOTEST	0.478958	0.341829	-0.486623	0	1	1	no
ENSGALG00000016964	ENSGALG00000016964	EPSTI1	1:165967143-166019257	B	E	OK	4.30723	3.07433	-0.486489	-1.22085	0.02965	0.444471	no
ENSGALG00000001137	ENSGALG00000001137	-	24:848567-852701	B	E	NOTEST	0.0459741	0.0328193	-0.486277	0	1	1	no
ENSGALG00000026215	ENSGALG00000026215	CCDC177	5:27240839-27243396	B	E	NOTEST	0.148098	0.10573	-0.486172	0	1	1	no
ENSGALG00000012759	ENSGALG00000012759	NUP37	1:55569413-55593570	B	E	OK	6.28858	4.49203	-0.485367	-1.23247	0.02655	0.419422	no
ENSGALG00000009724	ENSGALG00000009724	GREM1	5:29842276-29849273	B	E	NOTEST	0.105509	0.0753954	-0.48482	0	1	1	no
ENSGALG00000004037	ENSGALG00000004037	DNA2	6:10199220-10214213	B	E	NOTEST	0.278405	0.199003	-0.484396	0	1	1	no
ENSGALG00000013956	ENSGALG00000013956	c-myb	3:54967895-54990656	B	E	NOTEST	0.187926	0.13434	-0.484277	0	1	1	no
ENSGALG00000007311	ENSGALG00000007311	CLDN2	4:10920321-10922848	B	E	OK	21.1026	15.0937	-0.483478	-1.47254	0.0064	0.206298	no
ENSGALG00000019702	ENSGALG00000019702	HIGD1A	2:2061654-2066620	B	E	OK	24.9097	17.8172	-0.483435	-1.56697	0.00575	0.192582	no
ENSGALG00000016262	ENSGALG00000016262	XK	1:112524770-112542156	B	E	NOTEST	0.373913	0.267481	-0.483266	0	1	1	no
ENSGALG00000011661	ENSGALG00000011661	SOD2	3:44923213-44929994	B	E	OK	116.807	83.5613	-0.483215	-1.47703	0.0049	0.177434	no
ENSGALG00000003594	ENSGALG00000003594	chAnk1	22:2614340-2660633	B	E	OK	0.792428	0.566904	-0.483175	-1.11425	0.04385	0.507849	no
ENSGALG00000002479	ENSGALG00000002479	MAT1A	6:3915003-3932026	B	E	OK	442.015	316.26	-0.482985	-1.14537	0.06715	0.586471	no
ENSGALG00000023702	ENSGALG00000023702	-	14:12327746-12341602	B	E	OK	0.642372	0.459676	-0.48279	-0.526598	0.294	0.832586	no
ENSGALG00000015937	ENSGALG00000015937	LFABP	4:85503586-85507317	B	E	OK	1187.43	849.972	-0.48235	-0.978594	0.05065	0.533931	no
ENSGALG00000012308	ENSGALG00000012308	MANBA	4:60460099-60498368	B	E	OK	10.3599	7.41605	-0.482286	-1.62935	0.0045	0.171292	no
ENSGALG00000008818	ENSGALG00000008818	IDH1	7:13299093-13309416	B	E	OK	141.03	100.961	-0.482201	-1.33135	0.0169	0.346481	no
ENSGALG00000006069	ENSGALG00000006069	-	19:9907409-9931066	B	E	OK	0.668395	0.478497	-0.482192	-0.821431	0.12415	0.697906	no
ENSGALG00000002009	ENSGALG00000002009	FANCG	Z:8422479-8433634	B	E	NOTEST	0.422959	0.302794	-0.48218	0	1	1	no
ENSGALG00000012128	ENSGALG00000012128	IMMP1L	5:5047727-5066881	B	E	OK	4.9947	3.57697	-0.48166	-0.724828	0.1787	0.763334	no
ENSGALG00000003354	ENSGALG00000003354	KCNH4	27:4847653-4856867	B	E	NOTEST	0.123215	0.0883004	-0.480691	0	1	1	no
ENSGALG00000001293	ENSGALG00000001293	IGF2BP1	27:3433056-3459259	B	E	OK	0.650909	0.466561	-0.480392	-0.884807	0.11905	0.69481	no
ENSGALG00000023608	ENSGALG00000023608	-	18:2535557-2536882	B	E	OK	70.0417	50.216	-0.480067	-1.40484	0.0057	0.192061	no
ENSGALG00000015522	ENSGALG00000015522	MYBL1	2:114842425-114865431	B	E	NOTEST	0.155048	0.111168	-0.47998	0	1	1	no
ENSGALG00000014514	ENSGALG00000014514	CC2D2A	4:76269627-76314319	B	E	OK	1.67763	1.20324	-0.479499	-1.26328	0.02185	0.389909	no
ENSGALG00000015076	ENSGALG00000015076	-	2:102944939-102948608	B	E	OK	0.737313	0.529159	-0.478578	-0.588119	0.26465	0.822872	no
ENSGALG00000009714	ENSGALG00000009714	CBR4	4:25012881-25021145	B	E	OK	3.95633	2.83947	-0.478544	-0.923288	0.06505	0.580793	no
ENSGALG00000019667	ENSGALG00000019667	-	2:19344173-19359528	B	E	NOTEST	0.110189	0.0791174	-0.477912	0	1	1	no
ENSGALG00000026561	ENSGALG00000026561	-	3:38407362-38407917	B	E	OK	0.903523	0.648776	-0.477842	-0.431832	0.4145	0.882636	no
ENSGALG00000012348	ENSGALG00000012348	MCM6	7:30167977-30181239	B	E	OK	2.5899	1.85974	-0.477798	-1.16755	0.0365	0.473197	no
ENSGALG00000011287	ENSGALG00000011287	-	3:41121123-41158394	B	E	OK	1383.88	993.812	-0.477674	-0.706069	0.25245	0.81499	no
ENSGALG00000001070	ENSGALG00000001070	FAM118B	24:404254-412337	B	E	OK	3.68567	2.64686	-0.477645	-1.0361	0.04735	0.520803	no
ENSGALG00000006203	ENSGALG00000006203	C20orf96	20:10320201-10326956	B	E	NOTEST	0.0331383	0.0238002	-0.47753	0	1	1	no
ENSGALG00000007332	ENSGALG00000007332	PRICKLE2	12:13616713-13707362	B	E	OK	1.3859	0.995655	-0.477107	-1.07815	0.0504	0.533931	no
ENSGALG00000012835	ENSGALG00000012835	SLC16A13	JH375607.1:3614-6310	B	E	NOTEST	0.221326	0.159027	-0.476897	0	1	1	no
ENSGALG00000010157	ENSGALG00000010157	TRAPPC6B	5:36880150-36883970	B	E	OK	5.74109	4.12703	-0.47622	-1.06671	0.0503	0.533773	no
ENSGALG00000006378	ENSGALG00000006378	LIPA	6:18880136-18892422	B	E	OK	48.1737	34.6319	-0.476145	-1.52392	0.0054	0.187604	no
ENSGALG00000026925	ENSGALG00000026925	-	1:36547313-36568204	B	E	NOTEST	0.294399	0.21167	-0.475957	0	1	1	no
ENSGALG00000006680	ENSGALG00000006680	EHHADH	9:3054488-3077927	B	E	OK	63.9329	45.9816	-0.475501	-1.29594	0.01325	0.313752	no
ENSGALG00000026038	ENSGALG00000026038	ERI2	14:14913150-14927428	B	E	OK	2.22454	1.60045	-0.47503	-0.637989	0.25295	0.81499	no
ENSGALG00000010930	ENSGALG00000010930	STK39	7:18583601-18668725	B	E	OK	2.7342	1.9675	-0.474754	-1.23077	0.03025	0.446859	no
ENSGALG00000021716	ENSGALG00000021716	-	MT:5240-6355	B	E	OK	16940.1	12192	-0.474509	-0.0764735	0.7358	0.968343	no
ENSGALG00000010820	ENSGALG00000010820	CHGA	5:44155020-44165632	B	E	NOTEST	0.251781	0.181214	-0.474478	0	1	1	no
ENSGALG00000027459	ENSGALG00000027459	LRFN3	JH376309.1:6866-24361	B	E	NOTEST	0.252315	0.18162	-0.474299	0	1	1	no
ENSGALG00000005345	ENSGALG00000005345	CABLES2	20:8289222-8304183	B	E	OK	1.07124	0.771591	-0.473373	-0.757161	0.1393	0.7213	no
ENSGALG00000013403	ENSGALG00000013403	MSANTD3	2:89091627-89098413	B	E	NOTEST	0.161448	0.116292	-0.473312	0	1	1	no
ENSGALG00000027133	ENSGALG00000027133	CD83	2:60775849-60790940	B	E	OK	3.55605	2.56158	-0.473239	-1.38473	0.0106	0.278825	no
ENSGALG00000008953	ENSGALG00000008953	AASS	1:22638790-22669004	B	E	OK	23.5627	16.9765	-0.472968	-1.58183	0.00835	0.245719	no
ENSGALG00000000737	ENSGALG00000000737	SMPDL3B	23:1460007-1465777	B	E	OK	5.083	3.66246	-0.472866	-1.20563	0.01875	0.363053	no
ENSGALG00000007172	ENSGALG00000007172	FHIT	12:12141668-12521936	B	E	OK	1.81368	1.30683	-0.472847	-0.676492	0.18495	0.769108	no
ENSGALG00000003016	ENSGALG00000003016	MASP2	21:4073316-4086699	B	E	OK	32.9236	23.7233	-0.472816	-1.47522	0.00955	0.266945	no
ENSGALG00000026687	ENSGALG00000026687	PLCD4	7:21980709-21988531	B	E	NOTEST	0.466724	0.336384	-0.47246	0	1	1	no
ENSGALG00000013235	ENSGALG00000013235	PDK1	7:17199466-17208239	B	E	OK	6.78811	4.8932	-0.47223	-1.13426	0.0584	0.560047	no
ENSGALG00000017863	ENSGALG00000017863	SNORA3	5:9173635-9176702	B	E	OK	280.824	202.444	-0.472141	-0.0810538	0.71895	0.966195	no
ENSGALG00000027730	ENSGALG00000027730	DNAJC5B	2:114616643-114659462	B	E	NOTEST	0.211424	0.152419	-0.472089	0	1	1	no
ENSGALG00000007463	ENSGALG00000007463	HBAD	AADN03010595.1:8016-9433	B	E	OK	22.1315	15.9576	-0.471852	-1.28358	0.01055	0.278825	no
ENSGALG00000006934	ENSGALG00000006934	PATZ1	15:9016145-9033904	B	E	OK	0.583009	0.42038	-0.471826	-0.712643	0.16085	0.743918	no
ENSGALG00000022882	ENSGALG00000022882	ZADH2	2:91401220-91403242	B	E	OK	22.7551	16.4077	-0.471815	-1.62278	0.00525	0.184711	no
ENSGALG00000015211	ENSGALG00000015211	DTNA	2:107131492-107228834	B	E	OK	1.10588	0.797456	-0.471723	-0.900572	0.08125	0.628806	no
ENSGALG00000000678	ENSGALG00000000678	CITED4	23:1392831-1394720	B	E	OK	74.4451	53.6888	-0.471556	-1.36123	0.0067	0.2135	no
ENSGALG00000008890	ENSGALG00000008890	ADGRL4	8:17428092-17504825	B	E	OK	5.40796	3.90068	-0.471358	-1.56943	0.0071	0.218144	no
ENSGALG00000017855	ENSGALG00000017855	SNORA36	4:2094841-2104015	B	E	OK	4641.69	3348.44	-0.471161	-0.747225	0.22765	0.797118	no
ENSGALG00000026663	ENSGALG00000026663	CX3CL1	11:766211-773374	B	E	OK	3.34533	2.41352	-0.471012	-1.23779	0.0142	0.321243	no
ENSGALG00000017295	ENSGALG00000017295	PTHrP	1:72580253-72591026	B	E	NOTEST	0.102729	0.074117	-0.470971	0	1	1	no
ENSGALG00000015486	ENSGALG00000015486	COQ3	3:70928213-70933111	B	E	OK	14.6423	10.5644	-0.470922	-1.38492	0.0097	0.269115	no
ENSGALG00000006095	ENSGALG00000006095	FRMPD2	6:17739306-17760651	B	E	NOTEST	0.13485	0.09733	-0.470396	0	1	1	no
ENSGALG00000012176	ENSGALG00000012176	LYPD1	7:29207876-29285815	B	E	OK	2.61912	1.8908	-0.470084	-0.229648	0.73085	0.967335	no
ENSGALG00000007609	ENSGALG00000007609	ARHGAP19	6:21907729-21926841	B	E	NOTEST	0.276075	0.199348	-0.469769	0	1	1	no
ENSGALG00000001531	ENSGALG00000001531	FN3K	18:3317543-3324433	B	E	OK	4.96581	3.58637	-0.469502	-1.46301	0.0286	0.434572	no
ENSGALG00000013191	ENSGALG00000013191	NDUFS6	2:86002616-86007620	B	E	OK	45.7776	33.0614	-0.469492	-1.33094	0.00935	0.264001	no
ENSGALG00000004990	ENSGALG00000004990	C10orf11	6:13474303-13762719	B	E	OK	0.957705	0.691707	-0.46942	-0.942087	0.1366	0.717804	no
ENSGALG00000015404	ENSGALG00000015404	-	2:110878687-110899609	B	E	NOTEST	0.475828	0.343734	-0.469148	0	1	1	no
ENSGALG00000015190	ENSGALG00000015190	GTPBP8	1:82808106-82811533	B	E	OK	4.36453	3.15333	-0.468948	-1.00182	0.04415	0.508462	no
ENSGALG00000013911	ENSGALG00000013911	ZC3HAV1	1:71546271-71571545	B	E	OK	19.593	14.1612	-0.46839	-1.60667	0.00545	0.187604	no
ENSGALG00000007537	ENSGALG00000007537	INCENP	5:16370273-16411563	B	E	OK	0.739485	0.534495	-0.468344	-0.997267	0.07675	0.618045	no
ENSGALG00000023937	ENSGALG00000023937	CMC4	4:2156281-2160713	B	E	OK	3.45368	2.49637	-0.468302	-0.711094	0.15725	0.742354	no
ENSGALG00000013701	ENSGALG00000013701	CTRC	21:4925270-4927174	B	E	NOTEST	0.0359125	0.0259675	-0.467777	0	1	1	no
ENSGALG00000003386	ENSGALG00000003386	SPTB	5:142306-159206	B	E	OK	0.724445	0.524003	-0.467302	-1.11749	0.04125	0.490994	no
ENSGALG00000025929	ENSGALG00000025929	-	2:32797561-33229071	B	E	OK	0.697355	0.504435	-0.467224	-0.449317	0.39185	0.876211	no
ENSGALG00000017073	ENSGALG00000017073	BRCA2	1:173820723-173857456	B	E	OK	1.94936	1.4104	-0.466898	-1.55104	0.00725	0.221532	no
ENSGALG00000005499	ENSGALG00000005499	IL17RD	12:8535419-8595065	B	E	NOTEST	0.203082	0.147002	-0.466224	0	1	1	no
ENSGALG00000001452	ENSGALG00000001452	ATP5F1	26:3157145-3161840	B	E	OK	85.9122	62.1913	-0.466148	-1.41553	0.00955	0.266945	no
ENSGALG00000013993	ENSGALG00000013993	VNN1	3:56091509-56098068	B	E	OK	256.613	185.761	-0.466145	-0.91959	0.11775	0.693239	no
ENSGALG00000006558	ENSGALG00000006558	WDR60	2:9540586-9570127	B	E	NOTEST	0.415231	0.300707	-0.465554	0	1	1	no
ENSGALG00000023073	ENSGALG00000023073	AKAP12	3:48114481-48136195	B	E	OK	0.623413	0.451675	-0.464903	-1.11585	0.0367	0.473197	no
ENSGALG00000010859	ENSGALG00000010859	EPGN	4:44118457-44127174	B	E	NOTEST	0.257676	0.186697	-0.464866	0	1	1	no
ENSGALG00000028136	ENSGALG00000028136	CXCL12	6:18559507-18577315	B	E	OK	21.2044	15.364	-0.464813	-1.49042	0.0052	0.184699	no
ENSGALG00000023694	ENSGALG00000023694	-	4:10899660-10906667	B	E	OK	0.892102	0.64646	-0.464648	-0.665244	0.2357	0.802281	no
ENSGALG00000007319	ENSGALG00000007319	CCDC64	15:9504309-9545045	B	E	NOTEST	0.0384743	0.027881	-0.464616	0	1	1	no
ENSGALG00000015626	ENSGALG00000015626	RGS12	4:81552048-81626611	B	E	OK	3.29438	2.38791	-0.46426	-1.43118	0.0103	0.27815	no
ENSGALG00000016106	ENSGALG00000016106	NUDCD1	2:131729097-131754322	B	E	OK	8.73574	6.33228	-0.464206	-1.5461	0.00485	0.177351	no
ENSGALG00000026448	ENSGALG00000026448	FAM96A	10:19223717-19224696	B	E	OK	14.1289	10.2417	-0.464186	-0.914554	0.08395	0.634671	no
ENSGALG00000014406	ENSGALG00000014406	PACRGL	4:74436583-74539587	B	E	NOTEST	0.436922	0.316727	-0.464138	0	1	1	no
ENSGALG00000005014	ENSGALG00000005014	AIPL1	4:2030170-2032347	B	E	NOTEST	0.0938266	0.0680351	-0.463717	0	1	1	no
ENSGALG00000013209	ENSGALG00000013209	SLC39A6	2:88565388-88578292	B	E	OK	2.4839	1.8012	-0.463645	-1.02015	0.06495	0.580793	no
ENSGALG00000019866	ENSGALG00000019866	PFN4	3:103884506-103887705	B	E	NOTEST	0.12029	0.0872496	-0.463293	0	1	1	no
ENSGALG00000027993	ENSGALG00000027993	MXD3	13:9528622-9529772	B	E	NOTEST	0.761039	0.552364	-0.462352	0	1	1	no
ENSGALG00000010364	ENSGALG00000010364	-	9:22910473-22916639	B	E	OK	110.965	80.5412	-0.462311	-1.23858	0.014	0.319795	no
ENSGALG00000001592	ENSGALG00000001592	ACER1	28:1630486-1705053	B	E	NOTEST	0.173581	0.125989	-0.462308	0	1	1	no
ENSGALG00000017089	ENSGALG00000017089	SLC46A3	1:175029982-175043799	B	E	OK	4.91404	3.56694	-0.462224	-1.431	0.014	0.319795	no
ENSGALG00000026309	ENSGALG00000026309	-	6:19469699-19481511	B	E	NOTEST	0.378453	0.274728	-0.462108	0	1	1	no
ENSGALG00000001607	ENSGALG00000001607	C17orf62	18:3472434-3480495	B	E	OK	3.54236	2.5716	-0.462042	-0.981922	0.071	0.598536	no
ENSGALG00000005688	ENSGALG00000005688	DNASE1L3	12:8921004-8924545	B	E	OK	6.43706	4.67389	-0.461779	-1.09538	0.0379	0.477626	no
ENSGALG00000004057	ENSGALG00000004057	HMGCL	23:5548231-5551820	B	E	OK	93.5172	67.9225	-0.461343	-1.34587	0.01005	0.2754	no
ENSGALG00000011798	ENSGALG00000011798	HEBP1	1:48100661-48107192	B	E	OK	74.8276	54.3554	-0.461148	-1.3325	0.01415	0.321243	no
ENSGALG00000026942	ENSGALG00000026942	ORMDL2	JH376285.1:25519-26724	B	E	OK	2.98846	2.17103	-0.461023	-0.551891	0.27455	0.826767	no
ENSGALG00000023683	ENSGALG00000023683	TCTN2	15:4924303-4932839	B	E	OK	5.05731	3.67447	-0.460835	-1.19101	0.0273	0.424618	no
ENSGALG00000028563	ENSGALG00000028563	-	25:871699-872116	B	E	NOTEST	0.13675	0.0993993	-0.460232	0	1	1	no
ENSGALG00000027076	ENSGALG00000027076	MTURN	2:41948470-41960843	B	E	OK	19.4025	14.1031	-0.460225	-1.46213	0.0049	0.177434	no
ENSGALG00000004334	ENSGALG00000004334	MYLK3	11:7284404-7304607	B	E	NOTEST	0.315256	0.229186	-0.460004	0	1	1	no
ENSGALG00000004362	ENSGALG00000004362	MRPL21	5:1434906-1445810	B	E	OK	18.7808	13.6543	-0.459905	-1.20972	0.01855	0.361061	no
ENSGALG00000012188	ENSGALG00000012188	BBS9	2:48407676-48552792	B	E	NOTEST	0.4395	0.319554	-0.459803	0	1	1	no
ENSGALG00000016477	ENSGALG00000016477	WDR35	3:101039083-101075670	B	E	OK	1.79228	1.30319	-0.459745	-1.1492	0.045	0.50906	no
ENSGALG00000023521	ENSGALG00000023521	ADRA2A	6:25774428-25775712	B	E	NOTEST	0.268698	0.195387	-0.459654	0	1	1	no
ENSGALG00000004234	ENSGALG00000004234	ATHL1	5:1603045-1611963	B	E	OK	3.63376	2.64252	-0.45955	-1.0851	0.0321	0.458196	no
ENSGALG00000007438	ENSGALG00000007438	IFT46	24:5506876-5514896	B	E	OK	1.0036	0.729966	-0.459287	-0.945973	0.06905	0.591486	no
ENSGALG00000004238	ENSGALG00000004238	FTSJ2	14:3073699-3075948	B	E	OK	11.8845	8.64426	-0.45927	-1.24185	0.0195	0.369242	no
ENSGALG00000014675	ENSGALG00000014675	RHOBTB3	Z:57184772-57211538	B	E	OK	2.72939	1.98604	-0.458684	-0.901063	0.0845	0.635917	no
ENSGALG00000006539	ENSGALG00000006539	C9H21ORF2	9:3889062-3895065	B	E	OK	10.5451	7.67807	-0.457761	-1.31753	0.0106	0.278825	no
ENSGALG00000012938	ENSGALG00000012938	AMN1	1:59522890-59551697	B	E	OK	1.24795	0.909084	-0.457069	-0.535866	0.31445	0.84082	no
ENSGALG00000009974	ENSGALG00000009974	MMAA	4:30627024-30633032	B	E	OK	11.7224	8.54081	-0.456824	-1.40339	0.0177	0.35126	no
ENSGALG00000004804	ENSGALG00000004804	TGM3	20:6994463-7004637	B	E	NOTEST	0.264075	0.192409	-0.456776	0	1	1	no
ENSGALG00000012705	ENSGALG00000012705	GMPR	2:61611281-61643300	B	E	OK	6.50123	4.73717	-0.456688	-1.03265	0.0571	0.553771	no
ENSGALG00000001311	ENSGALG00000001311	ARHGAP44	18:2188690-2205886	B	E	NOTEST	0.0315384	0.0229814	-0.456643	0	1	1	no
ENSGALG00000027454	ENSGALG00000027454	CENPW	3:59060254-59067195	B	E	NOTEST	0.400389	0.291776	-0.456543	0	1	1	no
ENSGALG00000000107	ENSGALG00000000107	TRIM7.1	16:177446-186760	B	E	OK	2.23533	1.62906	-0.456454	-0.915399	0.11525	0.687738	no
ENSGALG00000022110	ENSGALG00000022110	-	JH375408.1:176-2251	B	E	OK	0.710161	0.517659	-0.456143	-0.435269	0.3789	0.868838	no
ENSGALG00000006081	ENSGALG00000006081	TMPRSS12	LGE22C19W28_E50C23:132265-135861	B	E	NOTEST	0.533411	0.388823	-0.456133	0	1	1	no
ENSGALG00000012612	ENSGALG00000012612	FBP2	Z:41279376-41302319	B	E	OK	0.918004	0.669339	-0.455763	-0.900468	0.09395	0.656881	no
ENSGALG00000021301	ENSGALG00000021301	-	13:12660058-12664982	B	E	OK	1.43042	1.04308	-0.455594	-0.856178	0.13665	0.717804	no
ENSGALG00000009293	ENSGALG00000009293	CHN1	7:16219610-16299658	B	E	OK	3.67399	2.67989	-0.455174	-1.12357	0.0413	0.491065	no
ENSGALG00000011834	ENSGALG00000011834	NUDT6	4:52983307-53020450	B	E	OK	14.6298	10.6726	-0.455002	-1.41173	0.00925	0.264001	no
ENSGALG00000012782	ENSGALG00000012782	BLOC1S5	2:64404616-64418127	B	E	OK	22.2003	16.1986	-0.454712	-1.52162	0.00615	0.201146	no
ENSGALG00000004649	ENSGALG00000004649	TRPV1	19:6662819-6673391	B	E	NOTEST	0.202886	0.148037	-0.454712	0	1	1	no
ENSGALG00000012333	ENSGALG00000012333	C7orf25	2:51738227-51742886	B	E	OK	5.46333	3.9865	-0.454656	-1.19173	0.0253	0.412531	no
ENSGALG00000008040	ENSGALG00000008040	-	15:10907426-10923703	B	E	OK	41.7379	30.4655	-0.454179	-1.39483	0.0093	0.264001	no
ENSGALG00000006282	ENSGALG00000006282	GALNS	11:17944300-17988567	B	E	OK	3.54132	2.58525	-0.453981	-1.14807	0.02175	0.389909	no
ENSGALG00000015268	ENSGALG00000015268	NUDT12	Z:49683388-49694048	B	E	OK	6.66225	4.86416	-0.45382	-1.13119	0.0322	0.458196	no
ENSGALG00000027684	ENSGALG00000027684	TUBB6	2:97121785-97131304	B	E	OK	2.90602	2.12193	-0.453668	-1.23005	0.0311	0.451051	no
ENSGALG00000008538	ENSGALG00000008538	GINS1	3:15743295-15746220	B	E	NOTEST	0.527635	0.385286	-0.453612	0	1	1	no
ENSGALG00000028164	ENSGALG00000028164	-	1:51039364-51047436	B	E	NOTEST	0.140861	0.102895	-0.453101	0	1	1	no
ENSGALG00000008681	ENSGALG00000008681	NSMF	17:1717739-1757475	B	E	OK	9.41884	6.88208	-0.452706	-1.37613	0.0086	0.25241	no
ENSGALG00000005826	ENSGALG00000005826	DLEC1	2:4660082-4696290	B	E	OK	1.20804	0.882795	-0.452521	-0.995002	0.05055	0.533931	no
ENSGALG00000027074	ENSGALG00000027074	CD244	AADN03026464.1:708-9502	B	E	OK	1.32045	0.965044	-0.452359	-0.879458	0.0938	0.656656	no
ENSGALG00000011962	ENSGALG00000011962	NDNF	4:53606931-53623955	B	E	NOTEST	0.263348	0.19247	-0.452341	0	1	1	no
ENSGALG00000001988	ENSGALG00000001988	TXNRD2	15:989263-1023255	B	E	OK	11.5721	8.45912	-0.452068	-1.67931	0.00625	0.202634	no
ENSGALG00000021212	ENSGALG00000021212	C16orf93	17:241043-244747	B	E	OK	2.40231	1.75611	-0.45204	-0.653225	0.20555	0.78591	no
ENSGALG00000012518	ENSGALG00000012518	-	1:51403705-51417083	B	E	OK	2.06959	1.51317	-0.451774	-1.24675	0.0225	0.392711	no
ENSGALG00000012268	ENSGALG00000012268	-	5:57597850-57598686	B	E	NOTEST	0.125014	0.0914071	-0.451709	0	1	1	no
ENSGALG00000012104	ENSGALG00000012104	ANLN	2:47314674-47343598	B	E	NOTEST	0.3167	0.231585	-0.451577	0	1	1	no
ENSGALG00000002200	ENSGALG00000002200	ACSM3	14:14913150-14927428	B	E	OK	21.3931	15.645	-0.451442	-1.27627	0.0154	0.335673	no
ENSGALG00000017876	ENSGALG00000017876	SNORD45	8:28691553-28702612	B	E	OK	3927.73	2873.24	-0.451017	-0.195114	0.8032	0.97569	no
ENSGALG00000004823	ENSGALG00000004823	RNF2	8:8022598-8029763	B	E	OK	1.05128	0.769315	-0.450507	-0.866982	0.1262	0.699763	no
ENSGALG00000014939	ENSGALG00000014939	GFM2	Z:24066018-24083225	B	E	OK	4.14323	3.03223	-0.450378	-1.24695	0.0245	0.404892	no
ENSGALG00000016036	ENSGALG00000016036	DOPEY2	1:105962734-106008637	B	E	OK	1.83901	1.34608	-0.450161	-1.3624	0.0155	0.335673	no
ENSGALG00000017290	ENSGALG00000017290	RAD51AP1	1:73177476-73186285	B	E	OK	3.04144	2.22646	-0.45	-1.07802	0.0806	0.628624	no
ENSGALG00000001612	ENSGALG00000001612	HEXDC	18:3483723-3525947	B	E	OK	0.952927	0.697599	-0.449968	-0.329892	0.53095	0.923244	no
ENSGALG00000013678	ENSGALG00000013678	AGMAT	21:4906432-4908768	B	E	OK	42.2308	30.9168	-0.449906	-1.39439	0.007	0.216263	no
ENSGALG00000002024	ENSGALG00000002024	COMT	15:1027923-1042008	B	E	OK	21.3793	15.6529	-0.449781	-1.60648	0.0077	0.230236	no
ENSGALG00000005363	ENSGALG00000005363	CHDH	12:7206944-7220366	B	E	OK	12.7314	9.32293	-0.449541	-1.55045	0.00935	0.264001	no
ENSGALG00000011595	ENSGALG00000011595	ASTE1	2:42276961-42316295	B	E	OK	1.21997	0.893364	-0.449525	-0.25928	0.6777	0.958029	no
ENSGALG00000007174	ENSGALG00000007174	ChTL1A	17:2556496-2569744	B	E	OK	0.758474	0.555524	-0.449251	-0.587172	0.24305	0.80851	no
ENSGALG00000014820	ENSGALG00000014820	VTCN1	1:78807625-78815160	B	E	NOTEST	0.119807	0.0877749	-0.448828	0	1	1	no
ENSGALG00000009123	ENSGALG00000009123	-	17:288266-296588	B	E	NOTEST	0.167255	0.122546	-0.448729	0	1	1	no
ENSGALG00000013107	ENSGALG00000013107	SEC61G	2:52714198-52717910	B	E	OK	132.321	96.9539	-0.448673	-1.4393	0.0073	0.222451	no
ENSGALG00000012784	ENSGALG00000012784	TXNDC5	2:64443728-64487392	B	E	OK	13.3907	9.81261	-0.448528	-1.16095	0.0246	0.404892	no
ENSGALG00000007829	ENSGALG00000007829	APIP	5:18137577-18152041	B	E	OK	7.82795	5.73696	-0.448348	-1.64758	0.00875	0.255468	no
ENSGALG00000002931	ENSGALG00000002931	REG4	8:4227242-4228652	B	E	NOTEST	0.14025	0.102793	-0.448256	0	1	1	no
ENSGALG00000015537	ENSGALG00000015537	MAN2B2	4:79289513-79316474	B	E	OK	26.2729	19.2706	-0.447173	-1.48781	0.0075	0.226074	no
ENSGALG00000021353	ENSGALG00000021353	-	Z:8920540-8923636	B	E	NOTEST	0.0277409	0.020349	-0.447059	0	1	1	no
ENSGALG00000011894	ENSGALG00000011894	CYP2D6	1:49264034-49274937	B	E	OK	50.6382	37.1454	-0.447044	-1.2614	0.0187	0.362715	no
ENSGALG00000026900	ENSGALG00000026900	LYPLA1	2:110068793-110078521	B	E	OK	25.7528	18.8991	-0.446412	-1.6845	0.00675	0.214238	no
ENSGALG00000003438	ENSGALG00000003438	NUF2	8:5439984-5450983	B	E	OK	0.604991	0.443996	-0.446368	-0.661363	0.23015	0.798398	no
ENSGALG00000007624	ENSGALG00000007624	ANKRD60	20:11597708-11601338	B	E	OK	0.536936	0.394064	-0.446322	-0.423524	0.4174	0.883457	no
ENSGALG00000025882	ENSGALG00000025882	-	24:5081603-5084859	B	E	NOTEST	0.385535	0.282978	-0.446173	0	1	1	no
ENSGALG00000017366	ENSGALG00000017366	DPM1	20:13731016-13739373	B	E	OK	24.484	17.9716	-0.446122	-1.29625	0.0151	0.331516	no
ENSGALG00000002683	ENSGALG00000002683	DECR2	14:13003753-13008406	B	E	OK	75.9092	55.7378	-0.445619	-1.45145	0.0063	0.203663	no
ENSGALG00000015664	ENSGALG00000015664	ADD1	4:81861190-81918087	B	E	OK	9.4078	6.90863	-0.445457	-1.4349	0.0066	0.210916	no
ENSGALG00000004756	ENSGALG00000004756	CEP89	11:9440863-9467559	B	E	OK	1.67021	1.22697	-0.444936	-0.987199	0.0718	0.60045	no
ENSGALG00000016261	ENSGALG00000016261	Nox2	1:112491624-112511703	B	E	OK	15.5703	11.4388	-0.444864	-1.35649	0.01235	0.298784	no
ENSGALG00000013073	ENSGALG00000013073	UPP1	2:79901607-79911905	B	E	NOTEST	0.383282	0.281645	-0.444532	0	1	1	no
ENSGALG00000008893	ENSGALG00000008893	SYT4	Z:3411088-3422336	B	E	NOTEST	0.0280495	0.0206161	-0.444204	0	1	1	no
ENSGALG00000012027	ENSGALG00000012027	SPON1	5:5838065-6002800	B	E	NOTEST	0.160287	0.117823	-0.444032	0	1	1	no
ENSGALG00000000251	ENSGALG00000000251	CD79B	27:1622586-1627022	B	E	NOTEST	0.317308	0.233251	-0.444001	0	1	1	no
ENSGALG00000028273	ENSGALG00000028273	HBG2	1:193723742-193726040	B	E	OK	60.6138	44.5594	-0.443915	-1.2867	0.0165	0.343249	no
ENSGALG00000004331	ENSGALG00000004331	TUSC5	19:6301731-6305942	B	E	NOTEST	0.179929	0.132276	-0.443876	0	1	1	no
ENSGALG00000016487	ENSGALG00000016487	C3H2ORF43	3:101609617-101719052	B	E	OK	25.9013	19.0459	-0.443542	-1.29216	0.01185	0.293044	no
ENSGALG00000014312	ENSGALG00000014312	LIAS	4:68887573-68898533	B	E	OK	6.09275	4.4802	-0.443531	-1.04009	0.0399	0.485441	no
ENSGALG00000017022	ENSGALG00000017022	ALG11	1:169657526-169662281	B	E	OK	2.47782	1.82207	-0.443499	-0.967741	0.06475	0.580793	no
ENSGALG00000029131	ENSGALG00000029131	ASAP3	23:2140633-2150231	B	E	OK	4.85322	3.56916	-0.443358	-1.24709	0.0356	0.470394	no
ENSGALG00000027890	ENSGALG00000027890	-	JH375874.1:2927-5777	B	E	OK	0.646794	0.476095	-0.442057	-0.470996	0.37595	0.868838	no
ENSGALG00000022813	ENSGALG00000022813	NDUFV3	1:108926007-108928938	B	E	OK	7.04809	5.18804	-0.442045	-1.10363	0.0395	0.485419	no
ENSGALG00000007908	ENSGALG00000007908	EFEMP1	3:225183-277692	B	E	OK	1.36066	1.00173	-0.44182	-0.78507	0.1228	0.697906	no
ENSGALG00000008830	ENSGALG00000008830	BMP2	3:14447218-14450083	B	E	OK	1.01391	0.746509	-0.441699	-0.486291	0.30985	0.839428	no
ENSGALG00000005458	ENSGALG00000005458	RPL3L	14:6122543-6129901	B	E	NOTEST	0.162962	0.119994	-0.441572	0	1	1	no
ENSGALG00000005377	ENSGALG00000005377	WWOX	11:13623071-13643343	B	E	OK	6.33816	4.66814	-0.441215	-0.675913	0.18295	0.767004	no
ENSGALG00000013095	ENSGALG00000013095	DERA	1:63261391-63316947	B	E	OK	25.9005	19.0803	-0.440896	-1.44443	0.0118	0.293044	no
ENSGALG00000012237	ENSGALG00000012237	POLE2	5:57501918-57521788	B	E	OK	5.33089	3.92797	-0.440593	-1.17481	0.0241	0.401775	no
ENSGALG00000016324	ENSGALG00000016324	GSTA3	3:87785841-87793876	B	E	OK	95.3899	70.2927	-0.440461	-1.33204	0.01275	0.305808	no
ENSGALG00000011837	ENSGALG00000011837	BBS12	4:53045608-53047756	B	E	OK	0.748516	0.551676	-0.440211	-0.700569	0.25735	0.816451	no
ENSGALG00000015480	ENSGALG00000015480	POGLUT1	1:91656252-91671840	B	E	OK	7.76915	5.72627	-0.44016	-1.35533	0.0117	0.293044	no
ENSGALG00000011550	ENSGALG00000011550	SH3BP5	2:42031975-42073412	B	E	OK	13.9147	10.2564	-0.440094	-1.39139	0.00805	0.238781	no
ENSGALG00000015915	ENSGALG00000015915	TMEM64	2:124388960-124400813	B	E	OK	4.05462	2.98887	-0.439967	-1.12029	0.03505	0.4696	no
ENSGALG00000008758	ENSGALG00000008758	B3GNT5	9:15742978-15839708	B	E	OK	0.958999	0.706963	-0.439895	-0.404163	0.5192	0.919914	no
ENSGALG00000026803	ENSGALG00000026803	MRPS14	8:7076888-7085828	B	E	OK	12.8941	9.51091	-0.439058	-0.827577	0.1152	0.687738	no
ENSGALG00000004302	ENSGALG00000004302	NDUFA10	7:6552330-6592902	B	E	OK	45.2799	33.4001	-0.439019	-1.38817	0.01055	0.278825	no
ENSGALG00000009179	ENSGALG00000009179	TNFSF10	9:18759708-18766555	B	E	OK	129.487	95.5258	-0.438847	-1.30534	0.0173	0.347652	no
ENSGALG00000002987	ENSGALG00000002987	SERPINF2	19:5394484-5400909	B	E	OK	189.2	139.586	-0.438753	-0.981992	0.0467	0.520325	no
ENSGALG00000002704	ENSGALG00000002704	AFAP1L1	13:7864572-7883261	B	E	OK	2.70697	1.99717	-0.438722	-1.21216	0.023	0.397088	no
ENSGALG00000008822	ENSGALG00000008822	-	17:1527857-1529074	B	E	NOTEST	0.32773	0.241824	-0.438551	0	1	1	no
ENSGALG00000016674	ENSGALG00000016674	EFHC1	3:107130487-107147698	B	E	NOTEST	0.368638	0.272072	-0.438215	0	1	1	no
ENSGALG00000023813	ENSGALG00000023813	-	15:762963-772315	B	E	OK	3.85868	2.84867	-0.437818	-0.315097	0.5551	0.931764	no
ENSGALG00000011473	ENSGALG00000011473	RPS6KA2	3:41958445-42114412	B	E	OK	0.884608	0.653134	-0.43766	-0.799543	0.12215	0.697205	no
ENSGALG00000006300	ENSGALG00000006300	LDHA	5:11936823-11942582	B	E	OK	213.56	157.682	-0.437623	-1.07937	0.03365	0.464937	no
ENSGALG00000006098	ENSGALG00000006098	HPRT1	4:4006610-4021079	B	E	OK	3.18035	2.3485	-0.437443	-0.912905	0.10725	0.679636	no
ENSGALG00000006175	ENSGALG00000006175	DPEP1	11:18195279-18198549	B	E	NOTEST	0.0572988	0.0423132	-0.437398	0	1	1	no
ENSGALG00000028863	ENSGALG00000028863	-	1:96613959-96650360	B	E	OK	0.548325	0.404978	-0.437189	-0.484381	0.33155	0.847592	no
ENSGALG00000015866	ENSGALG00000015866	BCKDHB	3:78457901-78570667	B	E	OK	18.3849	13.5806	-0.436972	-1.49232	0.01015	0.275433	no
ENSGALG00000026166	ENSGALG00000026166	VDR	JH375554.1:96207-126586	B	E	OK	0.996915	0.736438	-0.436905	-0.819191	0.1351	0.716486	no
ENSGALG00000005034	ENSGALG00000005034	ACAD9	12:5186795-5234534	B	E	OK	120.39	89.0051	-0.435758	-1.15369	0.02975	0.444774	no
ENSGALG00000007804	ENSGALG00000007804	GXYLT2	12:16492358-16503246	B	E	OK	14.092	10.4186	-0.435724	-1.2172	0.02165	0.389909	no
ENSGALG00000028575	ENSGALG00000028575	-	JH376254.1:20-4798	B	E	NOTEST	0.176117	0.130233	-0.435446	0	1	1	no
ENSGALG00000001024	ENSGALG00000001024	TPRG1L	21:976955-1027576	B	E	OK	29.1369	21.5462	-0.435415	-1.33355	0.01235	0.298784	no
ENSGALG00000028595	ENSGALG00000028595	CCNO	Z:16589251-16590557	B	E	NOTEST	0.0200371	0.0148178	-0.435347	0	1	1	no
ENSGALG00000006790	ENSGALG00000006790	KIF11	6:20272560-20290598	B	E	OK	0.736849	0.545001	-0.43511	-0.938638	0.09015	0.6457	no
ENSGALG00000019428	ENSGALG00000019428	-	2:145730150-145743260	B	E	NOTEST	0.069151	0.0511532	-0.434924	0	1	1	no
ENSGALG00000019961	ENSGALG00000019961	C6ORF192	3:56057448-56071315	B	E	OK	8.22986	6.08851	-0.434778	-1.19987	0.0307	0.448894	no
ENSGALG00000008005	ENSGALG00000008005	FAM65C	20:13811823-13879197	B	E	OK	4.38619	3.24496	-0.434766	-1.15185	0.02995	0.445232	no
ENSGALG00000025486	ENSGALG00000025486	SNORD103	23:459588-528363	B	E	OK	3836.75	2838.7	-0.434652	-0.132302	0.8159	0.979294	no
ENSGALG00000026948	ENSGALG00000026948	ADD2	22:2947915-2952490	B	E	NOTEST	0.384333	0.284437	-0.434245	0	1	1	no
ENSGALG00000016878	ENSGALG00000016878	TM9SF2	1:143733210-143761072	B	E	OK	111.81	82.7635	-0.433977	-1.21765	0.03	0.445232	no
ENSGALG00000019646	ENSGALG00000019646	-	2:30307453-30309139	B	E	NOTEST	0.0669749	0.0495815	-0.433817	0	1	1	no
ENSGALG00000016155	ENSGALG00000016155	COL19A1	3:82304938-82484565	B	E	NOTEST	0.136824	0.101293	-0.433792	0	1	1	no
ENSGALG00000017829	ENSGALG00000017829	SNORD95	16:139263-142727	B	E	OK	854.636	632.881	-0.433375	-7.29914	0.79735	0.975154	no
ENSGALG00000009656	ENSGALG00000009656	ACADSB	6:30967356-30984673	B	E	OK	34.4424	25.5062	-0.433339	-1.64031	0.01175	0.293044	no
ENSGALG00000000826	ENSGALG00000000826	MAPK13	26:159808-170262	B	E	NOTEST	0.0904718	0.0670164	-0.432955	0	1	1	no
ENSGALG00000006805	ENSGALG00000006805	-	9:11035308-11044835	B	E	OK	10.7176	7.93906	-0.432943	-1.45769	0.01705	0.346757	no
ENSGALG00000006192	ENSGALG00000006192	USH1C	5:11334155-11377576	B	E	OK	1.3965	1.03478	-0.432494	-0.932382	0.10715	0.679636	no
ENSGALG00000005056	ENSGALG00000005056	C2H3ORF75	2:852433-867494	B	E	OK	7.51367	5.56771	-0.432434	-1.07371	0.03375	0.464937	no
ENSGALG00000028425	ENSGALG00000028425	-	AADN03023970.1:6334-8629	B	E	OK	1.52563	1.13069	-0.432202	-0.662837	0.1797	0.763334	no
ENSGALG00000010147	ENSGALG00000010147	CBWD1	Z:25552425-25574010	B	E	OK	3.00479	2.22708	-0.432108	-1.21347	0.0238	0.400364	no
ENSGALG00000003353	ENSGALG00000003353	RAI14	Z:10323539-10401787	B	E	OK	0.904714	0.670588	-0.432036	-0.89474	0.1115	0.685751	no
ENSGALG00000010170	ENSGALG00000010170	INTU	4:33700951-33769346	B	E	NOTEST	0.253178	0.18766	-0.43203	0	1	1	no
ENSGALG00000028465	ENSGALG00000028465	IL17C	11:17890559-17892594	B	E	NOTEST	0.213143	0.158003	-0.431876	0	1	1	no
ENSGALG00000015633	ENSGALG00000015633	TERF1	2:117328694-117361786	B	E	NOTEST	0.451515	0.334734	-0.431758	0	1	1	no
ENSGALG00000004689	ENSGALG00000004689	PKN3	17:5218453-5236535	B	E	NOTEST	0.496272	0.367923	-0.431728	0	1	1	no
ENSGALG00000017930	ENSGALG00000017930	7SK	4:23265507-23325234	B	E	OK	0.734373	0.544483	-0.431625	-0.0826532	0.79675	0.975154	no
ENSGALG00000006900	ENSGALG00000006900	-	18:9556691-9559704	B	E	OK	9.49424	7.03948	-0.431584	-1.2614	0.01785	0.352981	no
ENSGALG00000027256	ENSGALG00000027256	uc_338	8:26840268-26840426	B	E	NOTEST	0.427194	0.316775	-0.431433	0	1	1	no
ENSGALG00000016251	ENSGALG00000016251	-	1:112106634-112126203	B	E	OK	3.8887	2.88387	-0.431284	-0.876463	0.088	0.640642	no
ENSGALG00000005860	ENSGALG00000005860	ACAA1	2:4697287-4705362	B	E	OK	61.7802	45.8181	-0.431228	-1.23082	0.01885	0.363099	no
ENSGALG00000015742	ENSGALG00000015742	MRPL39	1:101827879-101837162	B	E	OK	11.2167	8.32183	-0.430677	-1.20986	0.02395	0.400471	no
ENSGALG00000012769	ENSGALG00000012769	CHPT1	1:55723741-55742422	B	E	OK	4.90159	3.63662	-0.430653	-0.86787	0.11425	0.686982	no
ENSGALG00000005057	ENSGALG00000005057	ADK	6:14667843-14924979	B	E	OK	280.172	207.871	-0.430626	-1.12823	0.0337	0.464937	no
ENSGALG00000012619	ENSGALG00000012619	PRDM4	1:53288886-53306248	B	E	OK	0.82527	0.612375	-0.430451	-0.765379	0.14505	0.729715	no
ENSGALG00000019617	ENSGALG00000019617	ACAD11	2:42887430-42915571	B	E	OK	33.4684	24.8362	-0.430359	-1.26007	0.01605	0.342923	no
ENSGALG00000027240	ENSGALG00000027240	TSPAN13	2:28675963-28695196	B	E	OK	13.6255	10.1116	-0.430296	-1.4898	0.0096	0.267672	no
ENSGALG00000016115	ENSGALG00000016115	SAMD12	2:135765370-135808926	B	E	OK	1.34275	0.996747	-0.429887	-0.553443	0.27515	0.827273	no
ENSGALG00000025919	ENSGALG00000025919	BAMBI	2:15230157-15236740	B	E	OK	33.0467	24.5315	-0.429872	-1.35769	0.01005	0.2754	no
ENSGALG00000012863	ENSGALG00000012863	ADCK2	1:57042451-57053437	B	E	OK	4.30114	3.19311	-0.429757	-1.15468	0.03075	0.448894	no
ENSGALG00000009414	ENSGALG00000009414	FAM198B	4:21221106-21234597	B	E	OK	2.4075	1.78762	-0.429493	-0.842324	0.0984	0.666147	no
ENSGALG00000027435	ENSGALG00000027435	MED21	1:68151530-68176574	B	E	OK	4.2356	3.14555	-0.429253	-0.961899	0.0794	0.626423	no
ENSGALG00000009670	ENSGALG00000009670	SGCE	2:23779731-23806287	B	E	OK	1.33399	0.990881	-0.428962	-0.736411	0.175	0.760906	no
ENSGALG00000006470	ENSGALG00000006470	-	6:18995047-19027653	B	E	OK	0.609895	0.45303	-0.428953	-0.933476	0.1022	0.675988	no
ENSGALG00000007956	ENSGALG00000007956	PLXDC2	2:18410965-18641995	B	E	NOTEST	0.300373	0.223122	-0.428918	0	1	1	no
ENSGALG00000022531	ENSGALG00000022531	-	5:23300649-23300991	B	E	OK	3.78713	2.81362	-0.428676	-0.589855	0.29455	0.832592	no
ENSGALG00000013033	ENSGALG00000013033	-	2:78346912-78357068	B	E	OK	27.2765	20.2671	-0.428517	-1.15174	0.0393	0.485419	no
ENSGALG00000014765	ENSGALG00000014765	TRIM23	Z:20444709-20490099	B	E	OK	3.85953	2.86852	-0.428118	-1.17662	0.04805	0.524213	no
ENSGALG00000018363	ENSGALG00000018363	-	MT:12933-12998	B	E	OK	274210	203808	-0.428068	-0.772191	0.11785	0.693239	no
ENSGALG00000016794	ENSGALG00000016794	MRPS9	1:134393339-134425489	B	E	OK	13.4526	9.99975	-0.427925	-1.32647	0.0142	0.321243	no
ENSGALG00000021525	ENSGALG00000021525	-	10:2099479-2100748	B	E	OK	1.49019	1.10772	-0.427904	-0.723145	0.22425	0.79525	no
ENSGALG00000009981	ENSGALG00000009981	PREPL	3:24827680-24859714	B	E	OK	3.25421	2.41913	-0.427822	-0.623512	0.2763	0.827273	no
ENSGALG00000027873	ENSGALG00000027873	-	AADN03011336.1:9058-13131	B	E	NOTEST	0.551022	0.409695	-0.427557	0	1	1	no
ENSGALG00000000161	ENSGALG00000000161	ISOC1	Z:45425105-45444170	B	E	OK	16.3447	12.1531	-0.427498	-1.04709	0.0376	0.477353	no
ENSGALG00000002203	ENSGALG00000002203	FGF18	13:2567434-2611832	B	E	NOTEST	0.158838	0.118143	-0.427024	0	1	1	no
ENSGALG00000009130	ENSGALG00000009130	-	3:16102968-16135926	B	E	OK	11.7056	8.70839	-0.426721	-1.46438	0.0114	0.292286	no
ENSGALG00000006384	ENSGALG00000006384	-	6:18900980-18904128	B	E	OK	8.08743	6.01797	-0.426403	-1.24332	0.03085	0.449765	no
ENSGALG00000013131	ENSGALG00000013131	C18orf21	2:83582747-83588325	B	E	OK	4.4136	3.28457	-0.426255	-0.782008	0.12395	0.697906	no
ENSGALG00000025822	ENSGALG00000025822	CYP1B1	3:31278222-31281746	B	E	OK	4.04844	3.01301	-0.42616	-0.995559	0.0578	0.557168	no
ENSGALG00000000543	ENSGALG00000000543	TNFRSF9	21:260456-274009	B	E	OK	2.1497	1.60025	-0.425837	-0.242238	0.65565	0.953634	no
ENSGALG00000013010	ENSGALG00000013010	DCP1B	1:61241661-61287347	B	E	OK	1.90592	1.41887	-0.425749	-1.22219	0.03235	0.458449	no
ENSGALG00000009973	ENSGALG00000009973	SLC3A1	3:24827680-24859714	B	E	OK	14.0271	10.4454	-0.425351	-1.21681	0.0304	0.447297	no
ENSGALG00000028032	ENSGALG00000028032	MSRA	3:106054094-106314882	B	E	OK	17.2699	12.8623	-0.425106	-1.2831	0.01575	0.339111	no
ENSGALG00000017134	ENSGALG00000017134	IFT88	1:178065608-178098615	B	E	OK	4.88236	3.63697	-0.424841	-1.29874	0.0276	0.42594	no
ENSGALG00000016949	ENSGALG00000016949	WBP4	1:165145974-165167892	B	E	OK	6.79655	5.06292	-0.424832	-1.42705	0.01185	0.293044	no
ENSGALG00000018369	ENSGALG00000018369	-	MT:9015-9083	B	E	OK	15873.1	11826.4	-0.424578	-0.379319	0.44735	0.893478	no
ENSGALG00000011604	ENSGALG00000011604	SLC4A4	4:49571258-49794271	B	E	OK	14.6339	10.9036	-0.424513	-1.31957	0.01265	0.304063	no
ENSGALG00000004859	ENSGALG00000004859	ZNFX1	20:7062872-7075426	B	E	OK	8.00731	5.96711	-0.424285	-1.39049	0.0122	0.298392	no
ENSGALG00000007014	ENSGALG00000007014	PYROXD2	6:21794643-21798271	B	E	OK	3.02322	2.25303	-0.424221	-0.886414	0.0973	0.664746	no
ENSGALG00000015749	ENSGALG00000015749	ST3GAL5	4:84948880-84971108	B	E	OK	9.47498	7.06263	-0.423919	-1.29616	0.02735	0.424618	no
ENSGALG00000023436	ENSGALG00000023436	HDC	10:10377854-10387039	B	E	OK	1.05516	0.786572	-0.42381	-0.724209	0.2073	0.787072	no
ENSGALG00000012787	ENSGALG00000012787	BMP6	2:64443728-64487392	B	E	OK	6.26422	4.67203	-0.423083	-0.625139	0.27205	0.826767	no
ENSGALG00000028772	ENSGALG00000028772	ORMDL1	7:279454-284086	B	E	OK	17.3152	12.9148	-0.423019	-1.28743	0.01375	0.319795	no
ENSGALG00000002551	ENSGALG00000002551	CFAP70	14:13072678-13096024	B	E	NOTEST	0.347807	0.259443	-0.422866	0	1	1	no
ENSGALG00000006308	ENSGALG00000006308	-	13:14295425-14509385	B	E	OK	0.888468	0.662854	-0.422628	-0.106643	0.7936	0.974753	no
ENSGALG00000010427	ENSGALG00000010427	TM4SF4	9:23312777-23316784	B	E	OK	607.469	453.3	-0.422344	-1.20193	0.0297	0.444623	no
ENSGALG00000026537	ENSGALG00000026537	-	AADN03014988.1:20-1566	B	E	OK	10.3315	7.71187	-0.421893	-0.782832	0.128	0.700756	no
ENSGALG00000007343	ENSGALG00000007343	FGF1	13:16717402-16731816	B	E	OK	1.57791	1.17795	-0.42174	-0.67011	0.1904	0.771853	no
ENSGALG00000017381	ENSGALG00000017381	PCSK9	8:24180816-24184784	B	E	OK	1.25956	0.940311	-0.421713	-0.846274	0.2157	0.788594	no
ENSGALG00000009224	ENSGALG00000009224	-	7:15181595-15183599	B	E	OK	1.67397	1.24991	-0.421444	-0.832705	0.1085	0.681363	no
ENSGALG00000001808	ENSGALG00000001808	ST8SIA5	Z:1825563-1876035	B	E	OK	27.844	20.7913	-0.42139	-1.24973	0.014	0.319795	no
ENSGALG00000020463	ENSGALG00000020463	-	5:23209787-23216626	B	E	OK	6.13291	4.58109	-0.420882	-0.791081	0.1112	0.685751	no
ENSGALG00000003850	ENSGALG00000003850	-	20:5417108-5417656	B	E	OK	0.859301	0.641897	-0.420822	-0.383336	0.44095	0.892723	no
ENSGALG00000011190	ENSGALG00000011190	-	4:45841895-45843110	B	E	OK	11.9891	8.95632	-0.420749	-0.708128	0.13405	0.712804	no
ENSGALG00000013404	ENSGALG00000013404	AK8	17:6676736-6714877	B	E	NOTEST	0.0800091	0.0597817	-0.420461	0	1	1	no
ENSGALG00000006301	ENSGALG00000006301	KDM8	14:7263698-7269206	B	E	OK	2.45858	1.83731	-0.420226	-0.750172	0.15265	0.738294	no
ENSGALG00000004158	ENSGALG00000004158	GPT2	11:7219525-7234742	B	E	OK	66.9999	50.0793	-0.419946	-1.10499	0.04575	0.51333	no
ENSGALG00000012435	ENSGALG00000012435	-	2:54982438-54985734	B	E	NOTEST	0.169328	0.126578	-0.419798	0	1	1	no
ENSGALG00000016821	ENSGALG00000016821	TMEM255B	1:136551867-136614965	B	E	NOTEST	0.104292	0.0779667	-0.419703	0	1	1	no
ENSGALG00000028501	ENSGALG00000028501	dCK	4:49546674-49559671	B	E	OK	1.027	0.767846	-0.419542	-0.929609	0.1272	0.700574	no
ENSGALG00000011488	ENSGALG00000011488	CMTM7	2:40982491-41010218	B	E	OK	6.84143	5.11508	-0.419539	-1.28462	0.0217	0.389909	no
ENSGALG00000016024	ENSGALG00000016024	SETD4	1:105940136-105949579	B	E	OK	0.875054	0.654322	-0.41937	-0.750611	0.1853	0.769129	no
ENSGALG00000009954	ENSGALG00000009954	DYNC2LI1	3:24548140-24598091	B	E	NOTEST	0.227919	0.170454	-0.419143	0	1	1	no
ENSGALG00000026483	ENSGALG00000026483	TDRD6	3:109447789-109469298	B	E	OK	1.36114	1.01802	-0.419049	-0.589229	0.2853	0.828438	no
ENSGALG00000005558	ENSGALG00000005558	TBL3	14:6136626-6146861	B	E	OK	17.8579	13.3611	-0.418523	-1.3293	0.01175	0.293044	no
ENSGALG00000026364	ENSGALG00000026364	ASAH1	4:62384597-62404499	B	E	OK	9.91177	7.41685	-0.418337	-1.36829	0.01215	0.297822	no
ENSGALG00000026268	ENSGALG00000026268	SEC22B	8:4130592-4139427	B	E	OK	41.3332	30.9387	-0.417888	-1.29348	0.0115	0.293044	no
ENSGALG00000002581	ENSGALG00000002581	HTATIP2	8:3682062-3686606	B	E	OK	2.46211	1.84295	-0.417878	-0.973668	0.07475	0.61076	no
ENSGALG00000027067	ENSGALG00000027067	C1QTNF1	1:51283693-51289313	B	E	OK	1.03191	0.772434	-0.417836	-0.80932	0.1145	0.686982	no
ENSGALG00000012067	ENSGALG00000012067	LMLN	7:27709432-27719636	B	E	OK	1.55703	1.16551	-0.417835	-0.881962	0.10565	0.677444	no
ENSGALG00000019430	ENSGALG00000019430	-	2:147954962-147960386	B	E	NOTEST	0.139674	0.104553	-0.417832	0	1	1	no
ENSGALG00000021117	ENSGALG00000021117	RNF7	9:9743478-9749897	B	E	OK	21.5309	16.1175	-0.417783	-1.59024	0.01235	0.298784	no
ENSGALG00000020253	ENSGALG00000020253	MAP9	4:20085253-20097716	B	E	OK	1.84838	1.3837	-0.41773	-0.812335	0.12665	0.70024	no
ENSGALG00000000218	ENSGALG00000000218	-	Z:45832340-45839741	B	E	OK	12.1585	9.10311	-0.417538	-1.37049	0.01815	0.357645	no
ENSGALG00000015952	ENSGALG00000015952	B3GAT2	3:81796517-82056693	B	E	NOTEST	0.292464	0.218974	-0.4175	0	1	1	no
ENSGALG00000013022	ENSGALG00000013022	CACNA1C	1:61319414-61742926	B	E	NOTEST	0.130424	0.0976738	-0.417166	0	1	1	no
ENSGALG00000028580	ENSGALG00000028580	C15orf48	10:10168343-10171832	B	E	OK	9.37162	7.01871	-0.417091	-1.3553	0.0346	0.467184	no
ENSGALG00000014404	ENSGALG00000014404	ADGRA3	4:74015278-74072320	B	E	OK	2.29749	1.72081	-0.416974	-1.19624	0.0289	0.436159	no
ENSGALG00000027722	ENSGALG00000027722	-	9:14372524-14376751	B	E	OK	3.23946	2.42653	-0.416859	-0.749712	0.16725	0.753794	no
ENSGALG00000016708	ENSGALG00000016708	ENPP4	3:109323128-109327586	B	E	OK	7.00035	5.24365	-0.416855	-1.04291	0.04685	0.520767	no
ENSGALG00000010284	ENSGALG00000010284	GMPS	9:22393884-22417726	B	E	OK	31.3661	23.4982	-0.416652	-1.30057	0.01625	0.343249	no
ENSGALG00000002740	ENSGALG00000002740	MPP2	27:5192608-5198967	B	E	OK	1.3444	1.00728	-0.416508	-0.823508	0.1385	0.7213	no
ENSGALG00000013138	ENSGALG00000013138	TMEM245	2:84221676-84295762	B	E	OK	8.80224	6.59692	-0.416078	-1.32572	0.0155	0.335673	no
ENSGALG00000007753	ENSGALG00000007753	Gga.18956	6:22340965-22359613	B	E	OK	2.86017	2.14374	-0.415974	-0.975318	0.05795	0.557169	no
ENSGALG00000007193	ENSGALG00000007193	HRASLS	9:12623431-12626925	B	E	OK	2.72211	2.04118	-0.415321	-0.874658	0.0853	0.637157	no
ENSGALG00000011715	ENSGALG00000011715	hsp70	5:52784176-52786081	B	E	OK	54.3066	40.7248	-0.41522	-1.09461	0.02785	0.42725	no
ENSGALG00000020775	ENSGALG00000020775	-	6:20550598-20569181	B	E	OK	3.68967	2.76729	-0.415019	-1.10847	0.04695	0.520767	no
ENSGALG00000001996	ENSGALG00000001996	DNALI1	23:3699919-3703222	B	E	OK	0.685963	0.514506	-0.414944	-0.5239	0.3527	0.857176	no
ENSGALG00000010098	ENSGALG00000010098	SLC6A9	8:19282382-19293175	B	E	NOTEST	0.448761	0.336628	-0.414792	0	1	1	no
ENSGALG00000011797	ENSGALG00000011797	MTHFD1	5:52834899-52872470	B	E	OK	114.515	85.9131	-0.414588	-1.02089	0.05385	0.545494	no
ENSGALG00000025765	ENSGALG00000025765	-	1:122019-123141	B	E	NOTEST	0.017825	0.0133742	-0.414449	0	1	1	no
ENSGALG00000004870	ENSGALG00000004870	PIH1D3	4:1883585-1891510	B	E	NOTEST	0.378709	0.284168	-0.414344	0	1	1	no
ENSGALG00000001369	ENSGALG00000001369	-	26:3092511-3095075	B	E	OK	69.8187	52.3938	-0.414216	-1.26824	0.01505	0.331516	no
ENSGALG00000015910	ENSGALG00000015910	CD109	3:80775680-80855396	B	E	NOTEST	0.164377	0.123389	-0.413799	0	1	1	no
ENSGALG00000005596	ENSGALG00000005596	TLDC1	11:16229080-16241357	B	E	OK	5.06531	3.80279	-0.413592	-1.32128	0.01835	0.359679	no
ENSGALG00000016479	ENSGALG00000016479	LAPTM4A	3:101097117-101110445	B	E	OK	159.687	119.902	-0.413395	-1.48358	0.0162	0.343249	no
ENSGALG00000015431	ENSGALG00000015431	UBXN2B	2:111687479-111704526	B	E	OK	2.92698	2.19782	-0.413338	-1.04494	0.07145	0.60045	no
ENSGALG00000006698	ENSGALG00000006698	ABCC6	14:7680157-7703987	B	E	OK	27.4748	20.6339	-0.413093	-1.28388	0.01725	0.347652	no
ENSGALG00000006556	ENSGALG00000006556	-	5:13168400-13171348	B	E	OK	8.05675	6.05105	-0.413013	-0.773354	0.20015	0.776948	no
ENSGALG00000003213	ENSGALG00000003213	LGALS2	1:51050592-51062352	B	E	OK	3.09478	2.3249	-0.412669	-0.721723	0.18165	0.765295	no
ENSGALG00000021139	ENSGALG00000021139	-	15:7928726-7933299	B	E	OK	39.1399	29.4065	-0.412505	-0.982961	0.0388	0.482426	no
ENSGALG00000026007	ENSGALG00000026007	DOLK	17:5327458-5330231	B	E	NOTEST	0.0793332	0.0596148	-0.412255	0	1	1	no
ENSGALG00000002818	ENSGALG00000002818	VAT1	27:5112055-5120981	B	E	OK	36.7969	27.6515	-0.412228	-1.19372	0.0213	0.388088	no
ENSGALG00000011713	ENSGALG00000011713	CDV3	2:43218169-43221775	B	E	OK	17.405	13.0799	-0.412154	-1.09931	0.0303	0.447005	no
ENSGALG00000007168	ENSGALG00000007168	C3orf67	12:11869222-11932886	B	E	NOTEST	0.294081	0.221002	-0.412153	0	1	1	no
ENSGALG00000027737	ENSGALG00000027737	CIDEA	2:97144111-97156128	B	E	OK	89.4941	67.2592	-0.412061	-1.15819	0.03785	0.477626	no
ENSGALG00000006965	ENSGALG00000006965	C12orf43	15:9100578-9103600	B	E	OK	1.6371	1.23075	-0.411603	-0.547063	0.29845	0.834448	no
ENSGALG00000004489	ENSGALG00000004489	-	11:7909894-7932145	B	E	OK	4.39313	3.30293	-0.411503	-0.840559	0.11015	0.684784	no
ENSGALG00000010921	ENSGALG00000010921	PKD2	4:45060158-45077215	B	E	OK	3.35585	2.52322	-0.411413	-1.01655	0.06685	0.585686	no
ENSGALG00000026825	ENSGALG00000026825	CENPL	8:5533681-5536458	B	E	NOTEST	0.399075	0.3001	-0.411215	0	1	1	no
ENSGALG00000012083	ENSGALG00000012083	GPR141	2:46837809-46839146	B	E	NOTEST	0.524804	0.394649	-0.411208	0	1	1	no
ENSGALG00000013674	ENSGALG00000013674	TUSC3	4:63228828-63342046	B	E	OK	7.7609	5.83649	-0.411123	-1.26717	0.02205	0.391504	no
ENSGALG00000017302	ENSGALG00000017302	SLCO2B1	1:195193900-195237670	B	E	OK	13.7317	10.3279	-0.410962	-1.21448	0.01435	0.323324	no
ENSGALG00000001879	ENSGALG00000001879	GRID1	6:1135082-1444647	B	E	OK	0.709787	0.533902	-0.41081	-0.819689	0.1262	0.699763	no
ENSGALG00000017282	ENSGALG00000017282	NDUFA9	1:73518013-73537657	B	E	OK	57.6964	43.4068	-0.410562	-1.38095	0.0139	0.319795	no
ENSGALG00000008738	ENSGALG00000008738	-	7:13169485-13187827	B	E	OK	13.7843	10.3729	-0.410198	-0.719677	0.1584	0.74244	no
ENSGALG00000012160	ENSGALG00000012160	KIF18A	5:3874986-3920091	B	E	NOTEST	0.193308	0.145485	-0.410028	0	1	1	no
ENSGALG00000025819	ENSGALG00000025819	[2Fe-2S]	11:7596757-7603866	B	E	OK	22.8922	17.2311	-0.409839	-1.32482	0.01475	0.327703	no
ENSGALG00000007240	ENSGALG00000007240	TRAIL-LIKE	4:9570162-9573092	B	E	OK	7.48619	5.63821	-0.408992	-1.00713	0.0534	0.5439	no
ENSGALG00000005268	ENSGALG00000005268	SEC22C	2:1886498-1900914	B	E	OK	5.01706	3.77896	-0.408852	-1.16583	0.03215	0.458196	no
ENSGALG00000020392	ENSGALG00000020392	PRIMA1	5:44536521-44579398	B	E	OK	2.73428	2.05985	-0.408623	-0.52916	0.34125	0.852708	no
ENSGALG00000011582	ENSGALG00000011582	SLC17A8	1:47112356-47141991	B	E	OK	0.559994	0.42188	-0.408581	-0.807344	0.1686	0.754113	no
ENSGALG00000012298	ENSGALG00000012298	SLC39A8	4:60340369-60360614	B	E	OK	7.05293	5.31443	-0.408307	-0.922568	0.08045	0.628283	no
ENSGALG00000027904	ENSGALG00000027904	USMG5	6:23133667-23148454	B	E	OK	38.5114	29.0194	-0.408266	-1.09741	0.0497	0.532011	no
ENSGALG00000003365	ENSGALG00000003365	RAD1	Z:10416989-10422318	B	E	OK	3.58085	2.69855	-0.408119	-0.723068	0.19605	0.774273	no
ENSGALG00000004602	ENSGALG00000004602	-	4:335337-349344	B	E	NOTEST	0.0459162	0.0346061	-0.407977	0	1	1	no
ENSGALG00000027245	ENSGALG00000027245	GLOD4	19:6860578-6996943	B	E	OK	29.0284	21.8786	-0.407943	-0.672163	0.2106	0.787403	no
ENSGALG00000001985	ENSGALG00000001985	PIGQ	14:13498084-13526446	B	E	OK	3.60614	2.71804	-0.407885	-0.926439	0.07245	0.601216	no
ENSGALG00000027315	ENSGALG00000027315	H2A-VIII	1:48032690-48033080	B	E	NOTEST	0.1077	0.0811776	-0.407867	0	1	1	no
ENSGALG00000027004	ENSGALG00000027004	-	AADN03013844.1:38-1459	B	E	OK	0.649674	0.489732	-0.407723	-0.410493	0.41055	0.881953	no
ENSGALG00000027906	ENSGALG00000027906	-	JH375271.1:3225-7892	B	E	OK	37.7797	28.4793	-0.407699	-1.16442	0.01945	0.368922	no
ENSGALG00000006170	ENSGALG00000006170	LRRC8C	8:14012250-14017104	B	E	OK	3.07063	2.31483	-0.407632	-0.942297	0.07545	0.614229	no
ENSGALG00000016325	ENSGALG00000016325	GSTA3	3:87798976-87804665	B	E	OK	25.7081	19.3814	-0.407553	-1.3478	0.0171	0.346757	no
ENSGALG00000017032	ENSGALG00000017032	SLC25A15	1:169805865-169821444	B	E	OK	2.06991	1.56052	-0.407545	-0.840718	0.09885	0.666147	no
ENSGALG00000009044	ENSGALG00000009044	-	2:21631954-21654534	B	E	OK	22.1888	16.7285	-0.407521	-1.35046	0.0139	0.319795	no
ENSGALG00000021399	ENSGALG00000021399	-	18:8181914-8205387	B	E	OK	22.4511	16.9269	-0.407463	-1.09403	0.0377	0.477353	no
ENSGALG00000023909	ENSGALG00000023909	-	17:1883862-1894238	B	E	OK	0.620786	0.468103	-0.407271	-0.553291	0.29055	0.830216	no
ENSGALG00000009111	ENSGALG00000009111	HAUS2	5:25024799-25029487	B	E	OK	6.07592	4.58156	-0.407265	-0.989752	0.0694	0.592928	no
ENSGALG00000017096	ENSGALG00000017096	LNX2	1:175450251-175475674	B	E	OK	6.11	4.60784	-0.407081	-1.19549	0.0185	0.360718	no
ENSGALG00000014995	ENSGALG00000014995	PGM5	Z:25374949-25442564	B	E	OK	0.541377	0.408306	-0.406983	-0.648938	0.1952	0.77338	no
ENSGALG00000028748	ENSGALG00000028748	-	AADN03019658.1:1213-4060	B	E	OK	194.148	146.435	-0.406894	-0.919824	0.0652	0.580793	no
ENSGALG00000014509	ENSGALG00000014509	BST1	4:76205539-76267080	B	E	OK	12.0492	9.08994	-0.406598	-0.410203	0.4755	0.905635	no
ENSGALG00000003574	ENSGALG00000003574	LPCAT2	11:3134044-3162192	B	E	OK	3.2991	2.48904	-0.406486	-1.10562	0.0514	0.538782	no
ENSGALG00000003699	ENSGALG00000003699	EBF1	13:10000420-10264193	B	E	NOTEST	0.20695	0.156192	-0.405964	0	1	1	no
ENSGALG00000002102	ENSGALG00000002102	-	10:885733-887395	B	E	OK	2.41171	1.82031	-0.40587	-0.66861	0.2203	0.790213	no
ENSGALG00000007195	ENSGALG00000007195	-	15:9291527-9293858	B	E	OK	5.04047	3.80463	-0.405804	-0.991002	0.05245	0.541717	no
ENSGALG00000005379	ENSGALG00000005379	-	15:6834752-6937004	B	E	OK	2.26766	1.71199	-0.405531	-1.05525	0.0678	0.588462	no
ENSGALG00000024000	ENSGALG00000024000	7	9:11878867-11880012	B	E	OK	1.19673	0.903627	-0.405293	-0.56151	0.32755	0.845952	no
ENSGALG00000014732	ENSGALG00000014732	ERCC8	Z:18788218-18829343	B	E	OK	2.00992	1.51803	-0.404933	-1.15658	0.07985	0.626719	no
ENSGALG00000008037	ENSGALG00000008037	HORMAD2	15:10892489-10904522	B	E	OK	0.589233	0.445053	-0.404859	-0.420074	0.3793	0.868838	no
ENSGALG00000012660	ENSGALG00000012660	KIAA0319	2:57853039-57890099	B	E	NOTEST	0.51645	0.390096	-0.404802	0	1	1	no
ENSGALG00000021031	ENSGALG00000021031	CXCR7	7:4973409-4974504	B	E	OK	2.03978	1.54088	-0.404659	-0.615615	0.26045	0.820497	no
ENSGALG00000014569	ENSGALG00000014569	PNPLA2	5:15118616-15140092	B	E	OK	21.4448	16.2023	-0.404427	-1.24996	0.01665	0.343249	no
ENSGALG00000011525	ENSGALG00000011525	BAG5	5:50307154-50312108	B	E	OK	8.47631	6.40448	-0.404355	-1.32319	0.0166	0.343249	no
ENSGALG00000014674	ENSGALG00000014674	CLSTN3	1:76885520-76900425	B	E	OK	8.36441	6.32029	-0.404274	-1.25298	0.01655	0.343249	no
ENSGALG00000009291	ENSGALG00000009291	EPHX1	3:16569832-16581079	B	E	OK	32.3883	24.4749	-0.404167	-1.29883	0.0155	0.335673	no
ENSGALG00000011860	ENSGALG00000011860	-	5:53750285-53761950	B	E	NOTEST	0.0704991	0.0532915	-0.403698	0	1	1	no
ENSGALG00000003519	ENSGALG00000003519	-	26:5115473-5119442	B	E	OK	1.00135	0.756949	-0.40368	-0.50679	0.34715	0.853187	no
ENSGALG00000025621	ENSGALG00000025621	SCARNA20	19:143081-147832	B	E	OK	868.382	656.487	-0.403563	-0.687958	0.2008	0.778152	no
ENSGALG00000011972	ENSGALG00000011972	CRTAP	2:45056086-45077469	B	E	OK	4.70163	3.55447	-0.403528	-0.969342	0.05935	0.563345	no
ENSGALG00000005472	ENSGALG00000005472	NAT	11:15251699-15256140	B	E	OK	17.3179	13.0964	-0.403092	-1.22482	0.02545	0.413767	no
ENSGALG00000015810	ENSGALG00000015810	-	3:75875278-75887568	B	E	NOTEST	0.0696579	0.0526797	-0.403042	0	1	1	no
ENSGALG00000013626	ENSGALG00000013626	GMNN	2:90214219-90222893	B	E	OK	2.49461	1.88681	-0.40287	-0.785925	0.15925	0.742834	no
ENSGALG00000015888	ENSGALG00000015888	-	1:104373631-104395666	B	E	OK	1.74971	1.32341	-0.40286	-0.677044	0.1951	0.773259	no
ENSGALG00000028815	ENSGALG00000028815	-	24:6286896-6296644	B	E	OK	2.42253	1.83243	-0.402761	-0.940711	0.063	0.578236	no
ENSGALG00000011566	ENSGALG00000011566	GYPC	7:23526352-23552998	B	E	OK	5.26525	3.98283	-0.402709	-0.809408	0.12805	0.700756	no
ENSGALG00000023842	ENSGALG00000023842	PTPN20	6:17703943-17731676	B	E	NOTEST	0.120456	0.0911261	-0.402566	0	1	1	no
ENSGALG00000004083	ENSGALG00000004083	GluR1/A	13:11646222-11753641	B	E	NOTEST	0.0620673	0.0469687	-0.402134	0	1	1	no
ENSGALG00000004553	ENSGALG00000004553	SGPL1	6:11114346-11184726	B	E	OK	38.8197	29.3786	-0.402024	-0.237175	0.65185	0.951749	no
ENSGALG00000001761	ENSGALG00000001761	HAUS1	Z:2138643-2148421	B	E	NOTEST	0.244781	0.185286	-0.401738	0	1	1	no
ENSGALG00000008229	ENSGALG00000008229	ALDH7A1	Z:78750395-78768531	B	E	OK	150.153	113.661	-0.401689	-1.05553	0.0466	0.51973	no
ENSGALG00000012415	ENSGALG00000012415	PDIA4	2:54483349-54494846	B	E	OK	334.942	253.59	-0.401417	-0.867294	0.11955	0.69481	no
ENSGALG00000016124	ENSGALG00000016124	HADH	4:37389439-37406348	B	E	OK	80.5462	60.9861	-0.401337	-1.3397	0.01765	0.35126	no
ENSGALG00000007447	ENSGALG00000007447	TUBB1	20:11232024-11237042	B	E	OK	2.51975	1.90786	-0.401325	-0.954798	0.0811	0.628806	no
ENSGALG00000014064	ENSGALG00000014064	WDR19	4:68962939-69000659	B	E	OK	2.21041	1.67367	-0.401296	-1.07165	0.05345	0.543912	no
ENSGALG00000026489	ENSGALG00000026489	-	JH375702.1:3050-4612	B	E	NOTEST	0.316005	0.239283	-0.401229	0	1	1	no
ENSGALG00000010736	ENSGALG00000010736	DIO1	8:24006796-24011727	B	E	OK	36.5191	27.6544	-0.401141	-1.26158	0.0191	0.364764	no
ENSGALG00000003164	ENSGALG00000003164	DNM3	8:4514808-4678962	B	E	OK	1.65794	1.2555	-0.401124	-0.861734	0.09835	0.666147	no
ENSGALG00000014836	ENSGALG00000014836	LPIN2	2:100654003-100689646	B	E	OK	25.2522	19.1265	-0.400833	-1.307	0.01715	0.34714	no
ENSGALG00000015002	ENSGALG00000015002	MRPS27	Z:25125275-25176013	B	E	OK	2.83494	2.14742	-0.400713	-1.11465	0.03275	0.461771	no
ENSGALG00000010691	ENSGALG00000010691	C1orf101	3:34077462-34104237	B	E	NOTEST	0.0919341	0.0696406	-0.400672	0	1	1	no
ENSGALG00000016221	ENSGALG00000016221	EFHC2	1:110382984-110442596	B	E	NOTEST	0.0928988	0.0704025	-0.400033	0	1	1	no
ENSGALG00000001847	ENSGALG00000001847	BICC1	6:262484-518973	B	E	OK	1.51865	1.15096	-0.399957	-0.433235	0.388	0.873157	no
ENSGALG00000010362	ENSGALG00000010362	SUCNR1	9:22904486-22905440	B	E	OK	5.03967	3.81948	-0.399954	-0.72681	0.16935	0.755504	no
ENSGALG00000007218	ENSGALG00000007218	MB21D2	9:12741368-12791772	B	E	OK	0.915948	0.694221	-0.39987	-0.780741	0.15135	0.736799	no
ENSGALG00000019796	ENSGALG00000019796	DAP3	25:1424760-1432348	B	E	OK	8.74443	6.62887	-0.399601	-1.00957	0.0395	0.485419	no
ENSGALG00000010535	ENSGALG00000010535	SGMS2	4:37429510-37456007	B	E	OK	29.2491	22.1782	-0.399253	-1.25094	0.02315	0.398444	no
ENSGALG00000007929	ENSGALG00000007929	DIXDC1	24:6190722-6217912	B	E	OK	1.2325	0.934568	-0.399219	-0.774904	0.1292	0.703597	no
ENSGALG00000007466	ENSGALG00000007466	EDNRB2	4:11117413-11126899	B	E	OK	11.6867	8.86327	-0.398958	-1.20937	0.0178	0.352617	no
ENSGALG00000007652	ENSGALG00000007652	SUCLG2	12:14723943-14825897	B	E	OK	46.1827	35.0272	-0.398879	-1.31967	0.0206	0.381648	no
ENSGALG00000004885	ENSGALG00000004885	SLC24A5	10:9545023-9570906	B	E	NOTEST	0.486507	0.369003	-0.398827	0	1	1	no
ENSGALG00000021655	ENSGALG00000021655	BCL2L15	26:3701944-3704681	B	E	OK	24.6333	18.685	-0.398731	-1.15662	0.026	0.416635	no
ENSGALG00000010569	ENSGALG00000010569	TXNDC12	8:23149239-23159464	B	E	OK	36.6609	27.8146	-0.398397	-1.29919	0.01835	0.359679	no
ENSGALG00000015892	ENSGALG00000015892	IRAK1BP1	3:79031907-79051664	B	E	OK	0.760009	0.576707	-0.398178	-0.548558	0.29495	0.832594	no
ENSGALG00000027057	ENSGALG00000027057	ZCCHC10	13:16513390-16523481	B	E	OK	4.19399	3.18269	-0.398079	-1.01331	0.07855	0.626369	no
ENSGALG00000017001	ENSGALG00000017001	CYSLTR2	1:168208054-168209020	B	E	OK	4.20156	3.18892	-0.397859	-0.680816	0.18765	0.771056	no
ENSGALG00000002302	ENSGALG00000002302	YEATS2	9:2118566-2160894	B	E	OK	5.45468	4.14008	-0.397836	-1.24553	0.0163	0.343249	no
ENSGALG00000006608	ENSGALG00000006608	-	5:13492684-13498364	B	E	OK	1.76038	1.33635	-0.397584	-0.804924	0.13095	0.706087	no
ENSGALG00000019171	ENSGALG00000019171	C1H21ORF33	1:109661534-109668400	B	E	OK	65.7292	49.899	-0.397523	-1.29914	0.01845	0.360373	no
ENSGALG00000006705	ENSGALG00000006705	MYOF	6:19976862-20045126	B	E	NOTEST	0.291415	0.221236	-0.397485	0	1	1	no
ENSGALG00000024141	ENSGALG00000024141	-	25:944016-944771	B	E	NOTEST	0.0787865	0.059819	-0.397345	0	1	1	no
ENSGALG00000004387	ENSGALG00000004387	DYX1C1	10:7444549-7452475	B	E	OK	1.585	1.20346	-0.397295	-0.803039	0.1461	0.729715	no
ENSGALG00000012624	ENSGALG00000012624	AAED1	Z:42122524-42126092	B	E	OK	3.53888	2.68701	-0.397291	-0.705604	0.2017	0.780826	no
ENSGALG00000026109	ENSGALG00000026109	-	2:110274737-110448865	B	E	NOTEST	0.0283802	0.0215492	-0.39725	0	1	1	no
ENSGALG00000004286	ENSGALG00000004286	COL13A1	6:10558567-10638887	B	E	OK	1.95444	1.48407	-0.397196	-1.11381	0.0684	0.591316	no
ENSGALG00000001252	ENSGALG00000001252	CREB3L3	28:2552150-2556153	B	E	OK	51.6632	39.2359	-0.396963	-1.30853	0.01745	0.350036	no
ENSGALG00000013932	ENSGALG00000013932	NAPG	2:97932514-97944708	B	E	OK	7.60069	5.77288	-0.39684	-1.12265	0.0352	0.4696	no
ENSGALG00000017072	ENSGALG00000017072	N4BP2L1	1:173808325-173820489	B	E	OK	69.9617	53.1402	-0.396762	-1.20694	0.023	0.397088	no
ENSGALG00000019352	ENSGALG00000019352	MYRFL	1:35554523-35597127	B	E	NOTEST	0.0378386	0.0287419	-0.396705	0	1	1	no
ENSGALG00000028187	ENSGALG00000028187	FUNDC1	1:110347435-110362439	B	E	OK	4.74594	3.6054	-0.396532	-1.21019	0.0361	0.472009	no
ENSGALG00000012965	ENSGALG00000012965	FAM105A	2:76273169-76295468	B	E	OK	1.30863	0.994145	-0.396524	-0.636017	0.253	0.81499	no
ENSGALG00000026000	ENSGALG00000026000	ANKRD13B	19:6073433-6077568	B	E	NOTEST	0.176593	0.134157	-0.396502	0	1	1	no
ENSGALG00000010114	ENSGALG00000010114	Pax-9	5:35997254-36015533	B	E	NOTEST	0.351645	0.267159	-0.396423	0	1	1	no
ENSGALG00000008197	ENSGALG00000008197	PGGT1B	Z:78609124-78643673	B	E	OK	5.09413	3.87059	-0.396283	-0.998766	0.07065	0.596487	no
ENSGALG00000012639	ENSGALG00000012639	MTERF2	1:53593806-53595000	B	E	OK	4.79758	3.6453	-0.396267	-0.869767	0.1031	0.675988	no
ENSGALG00000014822	ENSGALG00000014822	CTC1	1:78816049-78833506	B	E	OK	1.97397	1.49987	-0.396256	-0.971941	0.0558	0.552212	no
ENSGALG00000002317	ENSGALG00000002317	SORD	10:548658-583858	B	E	OK	101.858	77.3999	-0.396151	-0.950246	0.0616	0.573476	no
ENSGALG00000005173	ENSGALG00000005173	TUBD1	19:7375635-7382398	B	E	OK	2.49442	1.89552	-0.396112	-0.7834	0.14655	0.730536	no
ENSGALG00000000395	ENSGALG00000000395	BTF3	JH375176.1:39810-47987	B	E	OK	5.43446	4.13026	-0.395904	-0.945389	0.0822	0.630087	no
ENSGALG00000002701	ENSGALG00000002701	DNAJC9	6:4691407-4694526	B	E	OK	4.7868	3.63834	-0.395782	-1.0321	0.0525	0.541717	no
ENSGALG00000016559	ENSGALG00000016559	PIGA	1:121469873-121479163	B	E	OK	1.22738	0.93304	-0.395573	-0.901616	0.14765	0.730536	no
ENSGALG00000008571	ENSGALG00000008571	PEX6	3:15382162-15396975	B	E	OK	21.7662	16.5488	-0.395359	-1.26402	0.01885	0.363099	no
ENSGALG00000021211	ENSGALG00000021211	PRF1	17:236896-239605	B	E	OK	1.08705	0.826535	-0.395268	-0.601089	0.2499	0.81499	no
ENSGALG00000002198	ENSGALG00000002198	FHOD1	11:1336784-1351404	B	E	NOTEST	0.281109	0.213756	-0.395167	0	1	1	no
ENSGALG00000015064	ENSGALG00000015064	TTC39C	2:102909029-102940464	B	E	OK	1.45841	1.10903	-0.395103	-0.754701	0.16195	0.746067	no
ENSGALG00000013954	ENSGALG00000013954	PIEZO2	2:97607395-97902750	B	E	OK	0.740926	0.56347	-0.39499	-0.988507	0.06415	0.580793	no
ENSGALG00000002817	ENSGALG00000002817	CPLX4	Z:928192-940652	B	E	NOTEST	0.061069	0.0464591	-0.394479	0	1	1	no
ENSGALG00000028581	ENSGALG00000028581	-	AADN03019842.1:20-1731	B	E	OK	16.1179	12.2626	-0.394402	-0.928491	0.0662	0.583178	no
ENSGALG00000006250	ENSGALG00000006250	TRAPPC2L	11:17988612-17991639	B	E	OK	6.8522	5.21321	-0.394397	-0.860697	0.09385	0.656656	no
ENSGALG00000023692	ENSGALG00000023692	-	4:10974518-10975473	B	E	OK	1.15306	0.877425	-0.39412	-0.390146	0.43225	0.889904	no
ENSGALG00000015183	ENSGALG00000015183	-	2:106217639-106331401	B	E	OK	6.76259	5.14685	-0.393885	-0.395659	0.44835	0.893735	no
ENSGALG00000024447	ENSGALG00000024447	NMB	10:520506-523782	B	E	NOTEST	0.263428	0.200494	-0.393847	0	1	1	no
ENSGALG00000023444	ENSGALG00000023444	-	4:23229649-23232411	B	E	OK	62.2925	47.4138	-0.393749	-1.31708	0.03225	0.458196	no
ENSGALG00000016500	ENSGALG00000016500	FKBP1B	3:103866155-103869947	B	E	OK	3.55243	2.70416	-0.393627	-0.551513	0.29775	0.834446	no
ENSGALG00000024040	ENSGALG00000024040	ANKMY1	17:245841-271719	B	E	OK	1.14739	0.873436	-0.39358	-0.713676	0.1784	0.763334	no
ENSGALG00000011646	ENSGALG00000011646	PLD4	5:51693868-51705952	B	E	OK	0.632357	0.481383	-0.393552	-0.582285	0.3163	0.841813	no
ENSGALG00000002315	ENSGALG00000002315	PARL	9:2168894-2177363	B	E	OK	8.09436	6.16234	-0.393439	-1.12135	0.03275	0.461771	no
ENSGALG00000027332	ENSGALG00000027332	TMEM167A	Z:62793305-62814861	B	E	OK	28.2513	21.5143	-0.393021	-1.57977	0.02215	0.391504	no
ENSGALG00000027564	ENSGALG00000027564	NDUFAF2	Z:18829575-18953581	B	E	OK	1.32924	1.01229	-0.392977	-0.571991	0.28115	0.828438	no
ENSGALG00000007777	ENSGALG00000007777	SLC39A10	7:9056253-9171575	B	E	OK	2.68404	2.04432	-0.392788	-0.998297	0.07165	0.60045	no
ENSGALG00000000309	ENSGALG00000000309	LAD1	26:782937-787983	B	E	OK	3.06065	2.33126	-0.39273	-1.13511	0.1092	0.682996	no
ENSGALG00000011703	ENSGALG00000011703	-	2:42926895-42952850	B	E	OK	6.4159	4.8881	-0.39238	-1.29934	0.01755	0.35078	no
ENSGALG00000005506	ENSGALG00000005506	HESX1	12:8535419-8595065	B	E	NOTEST	0.368608	0.280879	-0.392138	0	1	1	no
ENSGALG00000005414	ENSGALG00000005414	MSRB1	14:6111271-6113607	B	E	OK	109.701	83.593	-0.392124	-1.1595	0.0232	0.39869	no
ENSGALG00000005478	ENSGALG00000005478	SNX7	8:11333473-11361275	B	E	OK	3.8531	2.93627	-0.392036	-0.952824	0.0646	0.580793	no
ENSGALG00000004490	ENSGALG00000004490	FAM73B	17:5458245-5472221	B	E	OK	31.9402	24.3401	-0.392035	-1.22415	0.01955	0.369561	no
ENSGALG00000010481	ENSGALG00000010481	CMPK1	8:20839281-20851962	B	E	OK	27.6711	21.0872	-0.392016	-1.39743	0.0166	0.343249	no
ENSGALG00000012436	ENSGALG00000012436	CARD10	1:51083235-51095519	B	E	NOTEST	0.530721	0.404465	-0.39194	0	1	1	no
ENSGALG00000013583	ENSGALG00000013583	FAM114A1	4:69085170-69113784	B	E	OK	9.09699	6.93391	-0.39172	-1.27057	0.01925	0.366374	no
ENSGALG00000002308	ENSGALG00000002308	COMMD10	Z:72555580-72649451	B	E	OK	3.31494	2.52673	-0.391711	-0.764037	0.1444	0.72906	no
ENSGALG00000006906	ENSGALG00000006906	CHM	4:8537981-8597328	B	E	OK	9.84377	7.50317	-0.39171	-1.52068	0.0179	0.353343	no
ENSGALG00000016469	ENSGALG00000016469	MSGN1	3:99887825-99889127	B	E	NOTEST	0.0978838	0.074612	-0.391664	0	1	1	no
ENSGALG00000001758	ENSGALG00000001758	QSOX2	17:8020490-8039936	B	E	OK	10.7501	8.19471	-0.391589	-1.2331	0.02095	0.387488	no
ENSGALG00000004646	ENSGALG00000004646	-	21:5662766-5666543	B	E	OK	4.74522	3.61725	-0.391582	-0.942178	0.0793	0.626369	no
ENSGALG00000025671	ENSGALG00000025671	SCARNA1	23:1423641-1441201	B	E	OK	528.269	402.744	-0.391409	-0.602303	0.2462	0.811667	no
ENSGALG00000027876	ENSGALG00000027876	IMMP2L	1:27224712-27678175	B	E	OK	1.13164	0.862758	-0.391381	-0.893101	0.19	0.771853	no
ENSGALG00000004589	ENSGALG00000004589	OPHN1	4:477512-523754	B	E	OK	2.10437	1.60438	-0.391372	-1.03297	0.0498	0.532011	no
ENSGALG00000029146	ENSGALG00000029146	-	AADN03010434.1:20-1172	B	E	OK	2.83185	2.15996	-0.390743	-0.473206	0.3469	0.852949	no
ENSGALG00000004428	ENSGALG00000004428	-	11:7336216-7339572	B	E	OK	2.27743	1.73714	-0.390698	-0.669453	0.1803	0.763334	no
ENSGALG00000005114	ENSGALG00000005114	-	11:10631032-10639450	B	E	OK	128.14	97.7519	-0.390527	-1.06288	0.07045	0.596487	no
ENSGALG00000012433	ENSGALG00000012433	ADCY1	2:54794232-54967082	B	E	NOTEST	0.297386	0.22691	-0.390219	0	1	1	no
ENSGALG00000004783	ENSGALG00000004783	C17H9ORF16	17:5100299-5103578	B	E	OK	9.18173	7.00601	-0.390172	-1.10855	0.03325	0.464937	no
ENSGALG00000009424	ENSGALG00000009424	foxp2	1:25847641-26191414	B	E	OK	11.5494	8.81423	-0.389909	-1.1937	0.0194	0.3686	no
ENSGALG00000025339	ENSGALG00000025339	SNORA26	4:65588233-65588351	B	E	OK	2911.36	2221.96	-0.389862	-0.866461	0.08195	0.630087	no
ENSGALG00000006837	ENSGALG00000006837	TSPAN4	5:14631768-14696703	B	E	OK	16.9857	12.9647	-0.38974	-1.2546	0.02215	0.391504	no
ENSGALG00000010697	ENSGALG00000010697	SEMA4D	Z:43446315-43483379	B	E	OK	8.62155	6.58125	-0.389586	-1.28048	0.0226	0.39384	no
ENSGALG00000016447	ENSGALG00000016447	PDIA6	3:96480138-96513540	B	E	OK	114.338	87.2815	-0.389555	-0.973132	0.0587	0.561951	no
ENSGALG00000008409	ENSGALG00000008409	GSTO1	6:23780497-23789333	B	E	OK	11.383	8.68989	-0.389465	-1.01878	0.04715	0.520767	no
ENSGALG00000005933	ENSGALG00000005933	SLC5A11	14:6539793-6549546	B	E	OK	0.560681	0.428032	-0.389461	-0.496017	0.32755	0.845952	no
ENSGALG00000013697	ENSGALG00000013697	CNDP1	2:91819975-91837036	B	E	NOTEST	0.125564	0.0958594	-0.389436	0	1	1	no
ENSGALG00000003175	ENSGALG00000003175	STKLD1	17:6890464-6906262	B	E	OK	1.52506	1.16428	-0.38942	-0.497363	0.3965	0.878966	no
ENSGALG00000011159	ENSGALG00000011159	C12orf50	1:42664997-42677602	B	E	OK	3.70121	2.82585	-0.38931	-1.02107	0.0848	0.636192	no
ENSGALG00000028372	ENSGALG00000028372	H2A-VIII	1:48010461-48011912	B	E	NOTEST	0.107521	0.0821048	-0.389076	0	1	1	no
ENSGALG00000007016	ENSGALG00000007016	FAM169B	10:16123490-16147538	B	E	OK	18.2749	13.9567	-0.388906	-1.23401	0.0234	0.399294	no
ENSGALG00000008398	ENSGALG00000008398	MPP4	7:11017901-11042872	B	E	OK	1.2816	0.978811	-0.388849	-0.740514	0.16665	0.752794	no
ENSGALG00000027050	ENSGALG00000027050	SENP8	10:1066892-1068504	B	E	OK	5.48296	4.18777	-0.388772	-0.883263	0.07955	0.626423	no
ENSGALG00000027805	ENSGALG00000027805	C15orf39	10:1846249-1847629	B	E	NOTEST	0.463116	0.353756	-0.388619	0	1	1	no
ENSGALG00000016293	ENSGALG00000016293	BMP5	3:86766921-86825286	B	E	OK	5.11155	3.90552	-0.388248	-1.33992	0.0221	0.391504	no
ENSGALG00000016820	ENSGALG00000016820	GAS6	1:136509159-136547639	B	E	OK	2.46465	1.8832	-0.388192	-0.88745	0.09875	0.666147	no
ENSGALG00000026340	ENSGALG00000026340	MED30	2:134983353-135002167	B	E	OK	1.47856	1.12986	-0.388042	-0.957386	0.1255	0.698732	no
ENSGALG00000010611	ENSGALG00000010611	CFAP97	4:38786565-38804359	B	E	OK	3.06418	2.34157	-0.388029	-0.891037	0.0985	0.666147	no
ENSGALG00000016784	ENSGALG00000016784	-	1:133190560-133209036	B	E	OK	10.733	8.20256	-0.387909	-1.34158	0.0218	0.389909	no
ENSGALG00000021340	ENSGALG00000021340	CA9	Z:9084929-9095262	B	E	OK	1.65481	1.26484	-0.387717	-0.688085	0.2665	0.823242	no
ENSGALG00000008162	ENSGALG00000008162	FBXO18	1:971410-992943	B	E	OK	7.83699	5.99057	-0.387607	-1.23456	0.0201	0.376133	no
ENSGALG00000017242	ENSGALG00000017242	7	1:187935345-187939781	B	E	OK	17.004	12.9988	-0.387494	-1.20933	0.0214	0.388088	no
ENSGALG00000017317	ENSGALG00000017317	DNAJB13	1:194817065-194821117	B	E	NOTEST	0.105006	0.0802778	-0.3874	0	1	1	no
ENSGALG00000027714	ENSGALG00000027714	ATG10	Z:63193920-63278297	B	E	OK	1.93581	1.48007	-0.38727	-0.956791	0.11475	0.686982	no
ENSGALG00000017644	ENSGALG00000017644	COTL1	11:16284724-16301412	B	E	OK	51.516	39.3918	-0.387126	-1.03775	0.0401	0.486125	no
ENSGALG00000011015	ENSGALG00000011015	NTPCR	3:38333227-38346340	B	E	OK	6.16057	4.71181	-0.386782	-0.990517	0.102	0.675869	no
ENSGALG00000014515	ENSGALG00000014515	C1QTNF7	4:76323696-76326000	B	E	OK	0.872754	0.667671	-0.386437	-0.618492	0.2947	0.832592	no
ENSGALG00000015843	ENSGALG00000015843	CYB5R4	3:76969136-76997373	B	E	OK	6.36115	4.8674	-0.386137	-0.768579	0.19755	0.77604	no
ENSGALG00000017841	ENSGALG00000017841	SNORD103	23:459588-528363	B	E	OK	1159.9	887.531	-0.38613	-0.0659773	0.80685	0.97619	no
ENSGALG00000005430	ENSGALG00000005430	ALS2CL	2:3211698-3246773	B	E	OK	2.65999	2.03553	-0.386015	-1.17235	0.04065	0.489072	no
ENSGALG00000008136	ENSGALG00000008136	C7H2ORF69	7:10507983-10511109	B	E	OK	2.86818	2.19574	-0.385429	-0.717888	0.1477	0.730536	no
ENSGALG00000004729	ENSGALG00000004729	SLC7A10	11:9573439-9605701	B	E	OK	10.4744	8.01901	-0.385377	-0.970162	0.0527	0.541717	no
ENSGALG00000027642	ENSGALG00000027642	-	LGE64:576617-579370	B	E	OK	4.00664	3.06753	-0.385316	-0.73727	0.14415	0.728127	no
ENSGALG00000026741	ENSGALG00000026741	CETN1	4:53049789-53055683	B	E	OK	1.10583	0.846644	-0.385307	-0.742299	0.1786	0.763334	no
ENSGALG00000004591	ENSGALG00000004591	SERPINC1	8:7367590-7372515	B	E	OK	306.632	234.766	-0.385284	-0.776474	0.12195	0.696706	no
ENSGALG00000020995	ENSGALG00000020995	-	11:16301761-16302919	B	E	OK	1.67352	1.28133	-0.385244	-0.678026	0.30065	0.835159	no
ENSGALG00000011220	ENSGALG00000011220	SLC25A29	5:48441121-48448485	B	E	OK	24.7298	18.9349	-0.385207	-1.24025	0.0246	0.404892	no
ENSGALG00000016567	ENSGALG00000016567	EPHX2	3:104712778-104721569	B	E	OK	72.1853	55.2729	-0.385133	-1.17963	0.0312	0.451914	no
ENSGALG00000001801	ENSGALG00000001801	IFT74	Z:68328520-68380646	B	E	OK	0.906149	0.694238	-0.384318	-0.539538	0.3325	0.848598	no
ENSGALG00000015257	ENSGALG00000015257	GIN1	Z:49851601-49862933	B	E	OK	1.33043	1.0193	-0.384315	-0.892322	0.1008	0.673037	no
ENSGALG00000015663	ENSGALG00000015663	HSDL2	Z:65848589-65861905	B	E	OK	26.1763	20.0576	-0.384112	-1.2729	0.01985	0.374597	no
ENSGALG00000023454	ENSGALG00000023454	C9orf152	2:6174628-6180337	B	E	OK	11.4842	8.79974	-0.384112	-1.08602	0.04085	0.489366	no
ENSGALG00000028929	ENSGALG00000028929	-	AADN03019687.1:20-6433	B	E	OK	8.73881	6.69671	-0.383984	-0.937496	0.0833	0.633728	no
ENSGALG00000016628	ENSGALG00000016628	NLGN4	1:126290133-126408797	B	E	NOTEST	0.308971	0.236799	-0.383808	0	1	1	no
ENSGALG00000004059	ENSGALG00000004059	LRRC49	10:5755974-5794821	B	E	NOTEST	0.304209	0.233151	-0.383799	0	1	1	no
ENSGALG00000005469	ENSGALG00000005469	-	6:16127454-16132383	B	E	OK	24.9436	19.1175	-0.383778	-0.95834	0.06105	0.570738	no
ENSGALG00000011535	ENSGALG00000011535	NOD1	2:41819533-41843672	B	E	OK	4.74866	3.63967	-0.383712	-1.10687	0.04325	0.502466	no
ENSGALG00000001115	ENSGALG00000001115	MMEL1	21:1387459-1411822	B	E	NOTEST	0.109186	0.0836899	-0.383661	0	1	1	no
ENSGALG00000004179	ENSGALG00000004179	ANAPC5	15:5446351-5457999	B	E	OK	10.3641	7.94436	-0.383585	-1.17446	0.02645	0.419422	no
ENSGALG00000004844	ENSGALG00000004844	SEMA6D	10:9404672-9419492	B	E	OK	6.95334	5.33015	-0.383532	-1.31363	0.02175	0.389909	no
ENSGALG00000004671	ENSGALG00000004671	ANKRD27	11:9345363-9384567	B	E	OK	3.81485	2.92457	-0.383402	-1.14117	0.0443	0.508462	no
ENSGALG00000005550	ENSGALG00000005550	ST6GAL1	9:4744220-4774365	B	E	OK	146.286	112.156	-0.383284	-0.975265	0.0607	0.568887	no
ENSGALG00000000853	ENSGALG00000000853	SLC2A8	17:10385179-10393957	B	E	OK	14.1193	10.8253	-0.383262	-1.21249	0.0396	0.485419	no
ENSGALG00000012282	ENSGALG00000012282	L2HGDH	5:57662672-57676511	B	E	OK	26.5703	20.3762	-0.382931	-1.20757	0.0214	0.388088	no
ENSGALG00000004419	ENSGALG00000004419	TNFRSF1B	21:5451977-5465671	B	E	OK	6.23678	4.78306	-0.382866	-1.22776	0.0336	0.464937	no
ENSGALG00000005402	ENSGALG00000005402	DYNLRB2	11:14589560-14594264	B	E	OK	1.70637	1.30869	-0.382808	-0.504353	0.32	0.841847	no
ENSGALG00000017878	ENSGALG00000017878	SNORA75	9:14750403-14758732	B	E	OK	160.122	122.819	-0.382639	-0.141103	0.8432	0.981839	no
ENSGALG00000001162	ENSGALG00000001162	PHB	27:3366783-3370919	B	E	OK	32.289	24.7672	-0.382611	-1.17679	0.0211	0.387691	no
ENSGALG00000016503	ENSGALG00000016503	-	3:103889486-103895190	B	E	NOTEST	0.210892	0.161769	-0.382575	0	1	1	no
ENSGALG00000029040	ENSGALG00000029040	-	1:193750602-193751568	B	E	NOTEST	0.169247	0.129838	-0.382418	0	1	1	no
ENSGALG00000004466	ENSGALG00000004466	CRAT	17:5496165-5505914	B	E	OK	68.4448	52.513	-0.382265	-1.06408	0.0367	0.473197	no
ENSGALG00000025804	ENSGALG00000025804	CLCN2	9:15395571-15405268	B	E	OK	2.07989	1.59653	-0.381567	-0.822394	0.11835	0.693984	no
ENSGALG00000007468	ENSGALG00000007468	HBAA	AADN03010595.1:5124-5931	B	E	OK	164.104	125.969	-0.381538	-1.10988	0.0349	0.468399	no
ENSGALG00000011331	ENSGALG00000011331	CTH	8:27956040-27970725	B	E	OK	101.848	78.1929	-0.38131	-1.13868	0.0305	0.448177	no
ENSGALG00000001568	ENSGALG00000001568	NFS1	20:1049214-1396209	B	E	OK	22.9344	17.6078	-0.381301	-0.716387	0.1921	0.771853	no
ENSGALG00000008760	ENSGALG00000008760	WDR92	3:11131167-11137396	B	E	OK	9.07881	6.97024	-0.381297	-1.14506	0.0301	0.445232	no
ENSGALG00000006306	ENSGALG00000006306	UROC1	12:10667218-10697052	B	E	OK	47.0343	36.118	-0.380997	-1.03373	0.0485	0.524213	no
ENSGALG00000012003	ENSGALG00000012003	XPNPEP3	1:49748495-49763748	B	E	OK	11.1073	8.52943	-0.380993	-1.13764	0.025	0.409435	no
ENSGALG00000007899	ENSGALG00000007899	CHRND	9:15076204-15079396	B	E	NOTEST	0.0241211	0.0185234	-0.380942	0	1	1	no
ENSGALG00000027419	ENSGALG00000027419	-	1:88069469-88077594	B	E	OK	1.73982	1.33623	-0.380773	-0.615345	0.2259	0.796392	no
ENSGALG00000008122	ENSGALG00000008122	SLC39A13	5:22196882-22215277	B	E	OK	15.4798	11.8892	-0.380742	-1.16109	0.0213	0.388088	no
ENSGALG00000008764	ENSGALG00000008764	FAM171A1	2:20374797-20457442	B	E	OK	4.40673	3.38468	-0.380687	-1.08839	0.03965	0.485419	no
ENSGALG00000012327	ENSGALG00000012327	INHBA	2:51170906-51183221	B	E	OK	9.7317	7.4748	-0.380656	-1.18966	0.0255	0.413976	no
ENSGALG00000025744	ENSGALG00000025744	-	AADN03016787.1:595-1374	B	E	NOTEST	0.358797	0.275589	-0.38065	0	1	1	no
ENSGALG00000012473	ENSGALG00000012473	MMADHC	7:34421610-34436920	B	E	OK	20.8125	15.9882	-0.380442	-1.37811	0.02745	0.424618	no
ENSGALG00000012778	ENSGALG00000012778	SLC35B3	2:64220312-64240790	B	E	OK	7.6449	5.873	-0.380401	-0.97475	0.11855	0.694355	no
ENSGALG00000002529	ENSGALG00000002529	MCCC2	Z:72928765-72961357	B	E	OK	21.8435	16.7814	-0.380337	-1.40864	0.0203	0.377973	no
ENSGALG00000001506	ENSGALG00000001506	PTTG1	13:7160403-7162582	B	E	OK	0.775483	0.595782	-0.38031	-0.423254	0.4808	0.907087	no
ENSGALG00000019663	ENSGALG00000019663	ACBD7	2:20501821-20505075	B	E	OK	2.05706	1.58042	-0.380275	-0.643396	0.24415	0.80851	no
ENSGALG00000016529	ENSGALG00000016529	CDKL5	1:119936877-120009401	B	E	OK	1.23695	0.95035	-0.380252	-0.763213	0.14395	0.728106	no
ENSGALG00000006681	ENSGALG00000006681	BRSK2	5:13709147-14005932	B	E	OK	0.787709	0.605213	-0.380219	-0.659237	0.2234	0.79418	no
ENSGALG00000017033	ENSGALG00000017033	MRPS31	1:169827777-169849142	B	E	OK	11.2834	8.66935	-0.380211	-1.08094	0.03585	0.470394	no
ENSGALG00000028940	ENSGALG00000028940	NUDT14	5:52117314-52170635	B	E	OK	3.25783	2.50326	-0.380106	-1.02502	0.06015	0.567062	no
ENSGALG00000010413	ENSGALG00000010413	NGB	5:38418164-38420499	B	E	NOTEST	0.100642	0.0773331	-0.380076	0	1	1	no
ENSGALG00000005964	ENSGALG00000005964	-	4:3045898-3051722	B	E	OK	4.51874	3.4723	-0.380028	-0.835082	0.10415	0.675988	no
ENSGALG00000002844	ENSGALG00000002844	RCN2	10:2694913-2706666	B	E	OK	10.5449	8.10304	-0.380009	-1.24605	0.026	0.416635	no
ENSGALG00000003751	ENSGALG00000003751	-	6:9303236-9320280	B	E	NOTEST	0.0884622	0.0679851	-0.379843	0	1	1	no
ENSGALG00000015415	ENSGALG00000015415	HACE1	3:68432708-68477762	B	E	OK	6.2249	4.78446	-0.379695	-1.25573	0.02595	0.416635	no
ENSGALG00000009539	ENSGALG00000009539	B3GALNT1	9:21566726-21567710	B	E	OK	2.12861	1.6366	-0.379211	-0.609698	0.28055	0.828438	no
ENSGALG00000009298	ENSGALG00000009298	TNIK	9:19060652-19170911	B	E	OK	1.31559	1.01173	-0.378878	-0.978425	0.0867	0.637419	no
ENSGALG00000005245	ENSGALG00000005245	SGPP2	9:7448613-7471107	B	E	NOTEST	0.490647	0.377341	-0.378817	0	1	1	no
ENSGALG00000028667	ENSGALG00000028667	-	15:6351113-6354256	B	E	OK	20.0512	15.4214	-0.378749	-0.543948	0.27455	0.826767	no
ENSGALG00000008957	ENSGALG00000008957	MSH6	3:8645773-8668184	B	E	OK	4.74178	3.64753	-0.378508	-1.18229	0.0278	0.42725	no
ENSGALG00000011881	ENSGALG00000011881	CCNA2	4:53350908-53356114	B	E	OK	1.38776	1.06761	-0.378374	-0.655143	0.2208	0.790748	no
ENSGALG00000006939	ENSGALG00000006939	PFKP	2:11354184-11395733	B	E	OK	3.06103	2.3551	-0.378225	-1.0111	0.06465	0.580793	no
ENSGALG00000011200	ENSGALG00000011200	THBS2	3:40680693-40713177	B	E	NOTEST	0.510146	0.392529	-0.378112	0	1	1	no
ENSGALG00000008810	ENSGALG00000008810	FAM161A	3:14690921-14696725	B	E	OK	0.614874	0.473142	-0.378017	-0.702837	0.2203	0.790213	no
ENSGALG00000016027	ENSGALG00000016027	CBR1	1:105950594-105956078	B	E	OK	32.4565	24.9826	-0.377581	-1.24116	0.0269	0.422557	no
ENSGALG00000025974	ENSGALG00000025974	STAT4	7:7434582-7473634	B	E	OK	1.32968	1.02357	-0.377474	-0.810151	0.13145	0.707218	no
ENSGALG00000018816	ENSGALG00000018816	-	JH375951.1:22892-24029	B	E	NOTEST	0.424463	0.326776	-0.377335	0	1	1	no
ENSGALG00000001723	ENSGALG00000001723	-	8:4276256-4279632	B	E	NOTEST	0.386208	0.297329	-0.377319	0	1	1	no
ENSGALG00000013155	ENSGALG00000013155	-	2:85461254-85645076	B	E	OK	2.19294	1.68827	-0.377314	-0.328618	0.5448	0.929755	no
ENSGALG00000006507	ENSGALG00000006507	CLMP	24:3026785-3066936	B	E	NOTEST	0.468966	0.361044	-0.377309	0	1	1	no
ENSGALG00000011371	ENSGALG00000011371	STK36	7:21948534-21959693	B	E	NOTEST	0.423352	0.325928	-0.377307	0	1	1	no
ENSGALG00000006460	ENSGALG00000006460	TTLL9	20:10420571-10431015	B	E	OK	1.31031	1.00884	-0.377205	-0.61227	0.2571	0.816451	no
ENSGALG00000028160	ENSGALG00000028160	-	AADN03020473.1:20-1839	B	E	NOTEST	0.561347	0.432203	-0.377184	0	1	1	no
ENSGALG00000025564	ENSGALG00000025564	SNORD15	1:194298570-194305896	B	E	OK	1349.51	1039.05	-0.377174	-0.176356	0.74795	0.969175	no
ENSGALG00000011100	ENSGALG00000011100	HIBADH	2:33345458-33429553	B	E	OK	30.2923	23.325	-0.377072	-1.32682	0.0216	0.389909	no
ENSGALG00000006877	ENSGALG00000006877	KLHL4	4:8058002-8091302	B	E	OK	2.2461	1.73	-0.37665	-0.996214	0.08285	0.631546	no
ENSGALG00000007388	ENSGALG00000007388	-	15:9728773-9754570	B	E	NOTEST	0.0517739	0.0398783	-0.376622	0	1	1	no
ENSGALG00000027932	ENSGALG00000027932	SLF1	Z:57630079-57673712	B	E	OK	0.862791	0.664681	-0.376349	-0.907265	0.09665	0.662873	no
ENSGALG00000000951	ENSGALG00000000951	CCL4	19:352189-378001	B	E	OK	5.33992	4.1143	-0.376172	-0.211316	0.72885	0.967252	no
ENSGALG00000029037	ENSGALG00000029037	QDPR	4:75574424-75583312	B	E	OK	71.9275	55.4286	-0.375912	-1.18271	0.02395	0.400471	no
ENSGALG00000016705	ENSGALG00000016705	SUPT3H	3:108690125-108952089	B	E	OK	2.53962	1.95712	-0.375884	-0.786	0.13025	0.705581	no
ENSGALG00000017324	ENSGALG00000017324	-	1:194556990-194560451	B	E	OK	8.6618	6.67612	-0.375656	-0.531177	0.29155	0.830216	no
ENSGALG00000014300	ENSGALG00000014300	KLB	4:68906149-68921658	B	E	OK	10.4249	8.03554	-0.375562	-1.1754	0.0237	0.399888	no
ENSGALG00000015038	ENSGALG00000015038	CHD1L	1:79971021-79992959	B	E	OK	2.76691	2.13333	-0.375169	-1.02442	0.06215	0.57378	no
ENSGALG00000006038	ENSGALG00000006038	TGFBR3	8:13289999-13400096	B	E	OK	8.47032	6.53179	-0.37494	-1.26487	0.02675	0.420794	no
ENSGALG00000015647	ENSGALG00000015647	TMEM70	2:117735621-117739636	B	E	OK	13.8235	10.6603	-0.374873	-1.29544	0.02835	0.43195	no
ENSGALG00000005814	ENSGALG00000005814	-	Z:7513493-7521902	B	E	OK	1.17076	0.902891	-0.374821	-0.654985	0.23575	0.802281	no
ENSGALG00000020893	ENSGALG00000020893	C2orf47	7:10526031-10531104	B	E	OK	27.9157	21.5295	-0.374761	-1.26845	0.02	0.374891	no
ENSGALG00000014485	ENSGALG00000014485	LDB2	4:75756852-75960588	B	E	OK	5.70596	4.40069	-0.37474	-0.922297	0.0753	0.613456	no
ENSGALG00000000516	ENSGALG00000000516	FANCA	11:18225501-18257747	B	E	NOTEST	0.24113	0.185987	-0.374608	0	1	1	no
ENSGALG00000010861	ENSGALG00000010861	OMA1	8:25201609-25219335	B	E	OK	3.98325	3.07255	-0.374508	-1.02742	0.06445	0.580793	no
ENSGALG00000024292	ENSGALG00000024292	-	28:3363586-3367621	B	E	NOTEST	0.153987	0.118813	-0.37411	0	1	1	no
ENSGALG00000004465	ENSGALG00000004465	PALD1	6:11096826-11110392	B	E	OK	4.93865	3.81084	-0.374007	-1.15116	0.0373	0.476526	no
ENSGALG00000007863	ENSGALG00000007863	-	4:12862010-12864443	B	E	OK	210.444	162.404	-0.373852	-1.14362	0.02355	0.399409	no
ENSGALG00000007096	ENSGALG00000007096	-	13:16453955-16455280	B	E	OK	27.4908	21.2184	-0.373634	-1.17135	0.02465	0.404892	no
ENSGALG00000019215	ENSGALG00000019215	ARL6	1:90584388-90602400	B	E	OK	2.68008	2.06866	-0.373581	-0.589349	0.26895	0.823993	no
ENSGALG00000010702	ENSGALG00000010702	ADSS	3:34116277-34136305	B	E	OK	9.02343	6.96535	-0.373479	-1.1372	0.0618	0.57378	no
ENSGALG00000010564	ENSGALG00000010564	TBCK	4:37878921-37971616	B	E	OK	6.46965	4.99447	-0.373357	-1.15505	0.03215	0.458196	no
ENSGALG00000016718	ENSGALG00000016718	ADGRF5	3:109500726-109534703	B	E	OK	1.05176	0.811949	-0.37335	-0.877194	0.08275	0.631546	no
ENSGALG00000005026	ENSGALG00000005026	-	12:5186795-5234534	B	E	OK	0.65624	0.506611	-0.373347	-0.0883881	0.79065	0.974348	no
ENSGALG00000010768	ENSGALG00000010768	PIGM	3:35212221-35213478	B	E	OK	3.48675	2.69179	-0.373316	-0.658471	0.20325	0.783745	no
ENSGALG00000021653	ENSGALG00000021653	IFT22	19:3508410-3511744	B	E	OK	6.16036	4.75609	-0.373239	-0.96724	0.07895	0.626369	no
ENSGALG00000012589	ENSGALG00000012589	C9orf64	Z:39926481-39935003	B	E	OK	4.33136	3.34557	-0.372568	-0.918747	0.07385	0.607411	no
ENSGALG00000028926	ENSGALG00000028926	MTL5	5:15949113-15964345	B	E	NOTEST	0.134496	0.103891	-0.372501	0	1	1	no
ENSGALG00000015612	ENSGALG00000015612	LRPAP1	4:81411666-81420730	B	E	OK	20.472	15.8149	-0.372361	-1.26293	0.02245	0.392453	no
ENSGALG00000026531	ENSGALG00000026531	CHST14	5:873372-875881	B	E	OK	6.48124	5.00692	-0.372347	-1.07242	0.0425	0.497379	no
ENSGALG00000024482	ENSGALG00000024482	LEPROTL1	4:48654688-48658264	B	E	OK	9.22274	7.12479	-0.372347	-1.12403	0.08125	0.628806	no
ENSGALG00000012002	ENSGALG00000012002	-	2:45843711-45844704	B	E	NOTEST	0.170288	0.131559	-0.372263	0	1	1	no
ENSGALG00000013890	ENSGALG00000013890	MC5R	2:96441916-96442894	B	E	OK	78.2542	60.4647	-0.372076	-1.43155	0.0256	0.414995	no
ENSGALG00000007048	ENSGALG00000007048	SYNM	10:16360038-16376937	B	E	OK	1.99306	1.54017	-0.371893	-1.07257	0.0461	0.516737	no
ENSGALG00000007731	ENSGALG00000007731	DPCD	6:22340965-22359613	B	E	OK	2.2231	1.7182	-0.371669	-0.391874	0.50075	0.911071	no
ENSGALG00000017133	ENSGALG00000017133	N6AMT2	1:178039373-178049014	B	E	OK	7.26378	5.61418	-0.371645	-1.06832	0.05595	0.552231	no
ENSGALG00000012287	ENSGALG00000012287	ATP5S	5:57676549-57689519	B	E	OK	2.9826	2.30557	-0.371447	-0.457842	0.37825	0.868838	no
ENSGALG00000000901	ENSGALG00000000901	CHST4	11:19300002-19301139	B	E	OK	4.27668	3.30591	-0.371445	-0.723482	0.1539	0.740167	no
ENSGALG00000026253	ENSGALG00000026253	TMEM144	4:21242337-21257193	B	E	OK	3.78749	2.9278	-0.371425	-1.32029	0.0685	0.591316	no
ENSGALG00000008599	ENSGALG00000008599	-	5:23943884-23944826	B	E	NOTEST	0.0937955	0.0725154	-0.371231	0	1	1	no
ENSGALG00000005272	ENSGALG00000005272	CDH5	11:10982216-11011468	B	E	OK	26.4134	20.4212	-0.371205	-1.19142	0.0333	0.464937	no
ENSGALG00000009963	ENSGALG00000009963	Worthington	1:35383274-35387002	B	E	OK	5.13746	3.97226	-0.371094	-0.610145	0.21545	0.788594	no
ENSGALG00000009850	ENSGALG00000009850	NOVA1	5:32087429-32252521	B	E	OK	2.08623	1.61309	-0.37107	-0.506334	0.3598	0.860664	no
ENSGALG00000012754	ENSGALG00000012754	PAH	1:55229688-55269638	B	E	OK	114.682	88.6749	-0.371038	-0.894273	0.09525	0.660111	no
ENSGALG00000004829	ENSGALG00000004829	ATP2B2	12:3713195-4003351	B	E	OK	7.12915	5.51271	-0.370967	-1.01053	0.06335	0.578642	no
ENSGALG00000001000	ENSGALG00000001000	HSPA5	17:9591906-9595959	B	E	OK	567.868	439.118	-0.370947	-0.577611	0.2374	0.80429	no
ENSGALG00000028092	ENSGALG00000028092	LHFPL4	12:11277817-11469823	B	E	OK	1.59303	1.23187	-0.370927	-0.14324	0.8232	0.980313	no
ENSGALG00000020688	ENSGALG00000020688	-	8:20771031-20780775	B	E	OK	23.401	18.0959	-0.370903	-1.13156	0.0281	0.429314	no
ENSGALG00000016824	ENSGALG00000016824	TMCO3	1:136694299-136726217	B	E	OK	4.76054	3.68135	-0.37089	-1.11644	0.0604	0.567516	no
ENSGALG00000009422	ENSGALG00000009422	RGS10	6:29572854-29771556	B	E	OK	1.71623	1.32738	-0.370665	-0.148626	0.85745	0.983367	no
ENSGALG00000024395	ENSGALG00000024395	-	28:926854-927556	B	E	OK	3.02396	2.33889	-0.370611	-0.477473	0.34755	0.853518	no
ENSGALG00000001949	ENSGALG00000001949	MDH2	19:4285317-4293888	B	E	OK	66.531	51.4622	-0.370513	-1.14548	0.03275	0.461771	no
ENSGALG00000005452	ENSGALG00000005452	TADA2A	19:8554203-8576278	B	E	OK	4.49403	3.47642	-0.370407	-0.996896	0.0547	0.54819	no
ENSGALG00000006158	ENSGALG00000006158	ACVR2B	2:5721528-5739855	B	E	OK	1.00633	0.778467	-0.370396	-0.562095	0.2708	0.825279	no
ENSGALG00000011191	ENSGALG00000011191	EML1	5:48159647-48241305	B	E	OK	1.78426	1.38033	-0.37031	-0.930091	0.1047	0.676478	no
ENSGALG00000009686	ENSGALG00000009686	PPP1R9A	2:23846202-23968530	B	E	OK	2.68227	2.0751	-0.370276	-1.05167	0.0412	0.490923	no
ENSGALG00000010601	ENSGALG00000010601	UFSP2	4:38695964-38707538	B	E	OK	5.89574	4.56142	-0.370189	-1.14745	0.0481	0.524213	no
ENSGALG00000000033	ENSGALG00000000033	NFU1	22:93938-105343	B	E	OK	17.5456	13.5756	-0.370091	-1.11673	0.03525	0.469705	no
ENSGALG00000010296	ENSGALG00000010296	MRPS18A	3:30139552-30159362	B	E	OK	22.3134	17.2658	-0.369988	-1.12588	0.0266	0.419618	no
ENSGALG00000019844	ENSGALG00000019844	GAL8	3:107064423-107067093	B	E	OK	152.715	118.183	-0.369815	-1.00179	0.0485	0.524213	no
ENSGALG00000027391	ENSGALG00000027391	AXIN1	14:12146182-12229602	B	E	OK	1.56835	1.2138	-0.36972	-0.422778	0.4499	0.894564	no
ENSGALG00000008997	ENSGALG00000008997	STEAP4	2:20889644-20894978	B	E	OK	2.46101	1.90477	-0.369636	-0.80834	0.13315	0.711558	no
ENSGALG00000009730	ENSGALG00000009730	SLC38A4	1:31044182-31064734	B	E	OK	264.956	205.078	-0.369576	-0.875516	0.115	0.686982	no
ENSGALG00000021344	ENSGALG00000021344	-	14:12873500-12931293	B	E	NOTEST	0.49229	0.381065	-0.369471	0	1	1	no
ENSGALG00000009438	ENSGALG00000009438	SLC39A9	5:27280552-27297914	B	E	OK	47.5086	36.7824	-0.369171	-1.13804	0.0486	0.524213	no
ENSGALG00000003913	ENSGALG00000003913	MCEE	10:5299492-5303542	B	E	OK	9.24887	7.16136	-0.369043	-1.1012	0.05635	0.55226	no
ENSGALG00000023546	ENSGALG00000023546	-	9:21720078-21725253	B	E	OK	4.12981	3.19776	-0.369013	-0.970009	0.07225	0.60045	no
ENSGALG00000026262	ENSGALG00000026262	PMP22	18:2287598-2301514	B	E	OK	2.84274	2.20273	-0.367993	-0.805423	0.11585	0.688897	no
ENSGALG00000004355	ENSGALG00000004355	MCU	6:10837379-10850789	B	E	OK	4.43366	3.43624	-0.367667	-1.00257	0.0613	0.572595	no
ENSGALG00000008279	ENSGALG00000008279	Lrrn1	12:18261477-18278207	B	E	OK	0.533498	0.413486	-0.367646	-0.569636	0.2864	0.828806	no
ENSGALG00000004442	ENSGALG00000004442	PPA1	6:11077456-11085762	B	E	OK	49.5862	38.4398	-0.367336	-1.06685	0.03365	0.464937	no
ENSGALG00000023689	ENSGALG00000023689	ASS1	17:5881859-5902534	B	E	OK	19.0142	14.7411	-0.36723	-1.1505	0.02785	0.42725	no
ENSGALG00000006342	ENSGALG00000006342	UEVLD	5:11958743-11968734	B	E	OK	4.62447	3.58538	-0.367162	-0.86678	0.1129	0.686982	no
ENSGALG00000007443	ENSGALG00000007443	TMLHE	4:10979968-10995125	B	E	OK	12.7753	9.90506	-0.367115	-1.1592	0.02545	0.413767	no
ENSGALG00000013468	ENSGALG00000013468	TLR3	4:60925660-60939133	B	E	OK	7.39483	5.73398	-0.36698	-1.16422	0.04855	0.524213	no
ENSGALG00000017011	ENSGALG00000017011	TRIM13	1:168667702-168672579	B	E	OK	4.87638	3.78127	-0.36694	-0.831689	0.10025	0.672263	no
ENSGALG00000013766	ENSGALG00000013766	DSEL	2:94662443-94666094	B	E	OK	1.11744	0.86653	-0.366878	-0.756417	0.1903	0.771853	no
ENSGALG00000007210	ENSGALG00000007210	-	4:9508921-9512126	B	E	OK	4.34579	3.37062	-0.366606	-0.862102	0.1039	0.675988	no
ENSGALG00000015450	ENSGALG00000015450	RAB2A	2:112517302-112558232	B	E	OK	81.5972	63.2887	-0.366573	-1.28683	0.0244	0.404358	no
ENSGALG00000012751	ENSGALG00000012751	STAB2	1:54927407-55004223	B	E	OK	14.5725	11.3036	-0.366463	-1.08951	0.03455	0.467074	no
ENSGALG00000016516	ENSGALG00000016516	ZNF513	3:104109216-104118369	B	E	NOTEST	0.132428	0.102723	-0.366451	0	1	1	no
ENSGALG00000015020	ENSGALG00000015020	TMEM171	Z:24766637-24772418	B	E	OK	0.837595	0.649723	-0.366427	-0.434109	0.43975	0.892723	no
ENSGALG00000006658	ENSGALG00000006658	FANCI	10:12445138-12467989	B	E	OK	0.559877	0.434321	-0.366346	-0.631995	0.24205	0.807976	no
ENSGALG00000016536	ENSGALG00000016536	HADHA	3:104583826-104607643	B	E	OK	74.3788	57.7016	-0.366281	-1.0078	0.051	0.536607	no
ENSGALG00000003319	ENSGALG00000003319	ADAP2	18:6613732-6620252	B	E	OK	3.22	2.49829	-0.366118	-0.764057	0.14765	0.730536	no
ENSGALG00000012909	ENSGALG00000012909	C5orf22	2:69235104-69248831	B	E	OK	3.72421	2.88988	-0.365923	-1.15033	0.0548	0.54819	no
ENSGALG00000001729	ENSGALG00000001729	CD276	10:1749545-1760710	B	E	OK	1.84992	1.43575	-0.365661	-0.922868	0.0746	0.609981	no
ENSGALG00000011238	ENSGALG00000011238	WLS	8:27623283-27647208	B	E	OK	1.60595	1.24675	-0.365261	-0.743442	0.14605	0.729715	no
ENSGALG00000015414	ENSGALG00000015414	NSUN3	1:89128982-89150210	B	E	OK	0.940952	0.730518	-0.3652	-0.726168	0.18745	0.771056	no
ENSGALG00000007952	ENSGALG00000007952	AMOT	4:12913181-12975486	B	E	OK	3.09484	2.40274	-0.365185	-1.1415	0.02915	0.438745	no
ENSGALG00000017112	ENSGALG00000017112	MTMR6	1:176338944-176363997	B	E	OK	6.64834	5.16183	-0.365111	-1.18575	0.0286	0.434572	no
ENSGALG00000017042	ENSGALG00000017042	UFM1	1:170871049-170882022	B	E	OK	63.4209	49.2459	-0.364956	-1.53877	0.0261	0.417637	no
ENSGALG00000004167	ENSGALG00000004167	SRGN	6:10403301-10408400	B	E	OK	16.7657	13.0254	-0.364192	-0.834069	0.14335	0.727712	no
ENSGALG00000016710	ENSGALG00000016710	CYP39A1	3:109423489-109444248	B	E	OK	76.161	59.1769	-0.364019	-1.06713	0.03305	0.46424	no
ENSGALG00000008457	ENSGALG00000008457	RIN2	3:4049967-4113542	B	E	OK	6.80139	5.28496	-0.363937	-1.17172	0.0257	0.415409	no
ENSGALG00000026875	ENSGALG00000026875	PERM1	21:2847288-2865854	B	E	NOTEST	0.265541	0.206339	-0.363917	0	1	1	no
ENSGALG00000004097	ENSGALG00000004097	LRRC38	21:5217682-5230938	B	E	NOTEST	0.543372	0.422278	-0.363748	0	1	1	no
ENSGALG00000026307	ENSGALG00000026307	-	JH376178.1:3593-4757	B	E	NOTEST	0.180158	0.140011	-0.363723	0	1	1	no
ENSGALG00000012193	ENSGALG00000012193	FKBP9	2:48583320-48599111	B	E	OK	4.99104	3.87907	-0.363631	-1.07113	0.04555	0.512162	no
ENSGALG00000008201	ENSGALG00000008201	FBXO21	15:11323463-11339670	B	E	OK	12.3555	9.60277	-0.36363	-1.14692	0.0311	0.451051	no
ENSGALG00000019254	ENSGALG00000019254	A2ML1	1:75534045-75551354	B	E	OK	0.555393	0.431656	-0.363626	-0.516749	0.3106	0.839428	no
ENSGALG00000000285	ENSGALG00000000285	DPAGT1	24:27287-31762	B	E	OK	46.495	36.1382	-0.36355	-1.14113	0.0252	0.412105	no
ENSGALG00000004491	ENSGALG00000004491	DMGDH	Z:22311151-22356168	B	E	OK	29.5575	22.9739	-0.363528	-1.21757	0.03385	0.464937	no
ENSGALG00000008174	ENSGALG00000008174	MTAP	Z:78413351-78445856	B	E	OK	3.26487	2.53781	-0.363442	-0.790405	0.15635	0.742354	no
ENSGALG00000001898	ENSGALG00000001898	MISP	28:2691782-2694367	B	E	OK	0.715233	0.555958	-0.363435	-0.773606	0.2797	0.828438	no
ENSGALG00000001841	ENSGALG00000001841	ROGDI	14:14417772-14429013	B	E	OK	2.15552	1.67552	-0.363426	-0.587266	0.24875	0.81499	no
ENSGALG00000003210	ENSGALG00000003210	SURF6	17:6856075-6858808	B	E	OK	3.68668	2.86631	-0.363128	-1.0134	0.085	0.636192	no
ENSGALG00000014346	ENSGALG00000014346	TSPAN9	1:74834820-74842880	B	E	OK	13.2127	10.2742	-0.362901	-1.26208	0.04725	0.520767	no
ENSGALG00000013406	ENSGALG00000013406	C3ORF64	12:15261644-15275352	B	E	OK	1.89887	1.4767	-0.362772	-0.679569	0.1967	0.774645	no
ENSGALG00000001062	ENSGALG00000001062	GGT7	20:469734-487112	B	E	NOTEST	0.232336	0.180699	-0.362625	0	1	1	no
ENSGALG00000006242	ENSGALG00000006242	PABPN1L	11:17993033-17995848	B	E	NOTEST	0.0343916	0.0267481	-0.362621	0	1	1	no
ENSGALG00000028919	ENSGALG00000028919	-	JH375348.1:2547-4124	B	E	OK	5.88916	4.58043	-0.362577	-0.91539	0.12305	0.697906	no
ENSGALG00000015641	ENSGALG00000015641	CCNH	Z:60822444-60832319	B	E	OK	8.24079	6.41069	-0.362303	-1.06668	0.05925	0.563345	no
ENSGALG00000003708	ENSGALG00000003708	WDR70	Z:11425209-11561095	B	E	OK	3.20239	2.49148	-0.362146	-0.952145	0.08255	0.630985	no
ENSGALG00000016073	ENSGALG00000016073	DCAF13	2:129207335-129229526	B	E	OK	19.2183	14.9535	-0.361992	-1.17591	0.0279	0.42743	no
ENSGALG00000010166	ENSGALG00000010166	VLDL	Z:26415209-26430542	B	E	OK	1.76444	1.37303	-0.361843	-0.824837	0.10235	0.675988	no
ENSGALG00000028664	ENSGALG00000028664	CKS1B	25:1283198-1283700	B	E	OK	3.91887	3.04987	-0.361687	-0.466572	0.38055	0.868838	no
ENSGALG00000007408	ENSGALG00000007408	MPP7	2:15410319-15499606	B	E	OK	1.15102	0.895823	-0.361633	-0.841332	0.1237	0.697906	no
ENSGALG00000006836	ENSGALG00000006836	SNX21	20:10859487-10864460	B	E	NOTEST	0.300199	0.233686	-0.361346	0	1	1	no
ENSGALG00000012013	ENSGALG00000012013	SLC25A17	1:49784854-49804765	B	E	OK	3.39557	2.64352	-0.361192	-0.948681	0.0874	0.638776	no
ENSGALG00000015441	ENSGALG00000015441	CD247	1:90968880-91015270	B	E	OK	3.55796	2.77005	-0.361139	-0.795196	0.1367	0.717804	no
ENSGALG00000008780	ENSGALG00000008780	CTBS	8:15487842-15493527	B	E	OK	25.8715	20.1436	-0.36104	-1.13791	0.04445	0.508462	no
ENSGALG00000009566	ENSGALG00000009566	IARS2	3:18087481-18152718	B	E	OK	12.0612	9.39104	-0.361015	-0.888588	0.1035	0.675988	no
ENSGALG00000011836	ENSGALG00000011836	SLC6A20	2:43395715-43406830	B	E	NOTEST	0.0495521	0.0385876	-0.360811	0	1	1	no
ENSGALG00000028066	ENSGALG00000028066	-	27:611942-612248	B	E	NOTEST	0.452727	0.352572	-0.360725	0	1	1	no
ENSGALG00000010616	ENSGALG00000010616	PTPN21	5:42358814-42375595	B	E	OK	12.3574	9.62541	-0.360458	-1.18419	0.02995	0.445232	no
ENSGALG00000017921	ENSGALG00000017921	U2	3:4845691-5345923	B	E	NOTEST	1.85922	1.44827	-0.360365	0	1	1	no
ENSGALG00000029126	ENSGALG00000029126	-	JH376119.1:3683-4835	B	E	NOTEST	0.155996	0.121519	-0.360325	0	1	1	no
ENSGALG00000001717	ENSGALG00000001717	SLC16A1	26:3552667-3567609	B	E	OK	24.0534	18.7375	-0.360311	-1.09555	0.03445	0.466287	no
ENSGALG00000015193	ENSGALG00000015193	CCDC80	1:82940415-82959869	B	E	NOTEST	0.547558	0.426614	-0.360083	0	1	1	no
ENSGALG00000013709	ENSGALG00000013709	TIMM21	2:91988464-91993769	B	E	OK	18.4183	14.3503	-0.360061	-1.11844	0.0338	0.464937	no
ENSGALG00000019861	ENSGALG00000019861	-	3:104748514-104759270	B	E	OK	0.680157	0.529971	-0.359955	-0.603069	0.2453	0.810782	no
ENSGALG00000016851	ENSGALG00000016851	ARHGEF7	1:138642777-138751113	B	E	OK	6.48083	5.05158	-0.359445	-1.24399	0.03135	0.45291	no
ENSGALG00000001620	ENSGALG00000001620	CUTA	17:8281400-8286435	B	E	OK	5.77001	4.49879	-0.359037	-0.80351	0.1327	0.711198	no
ENSGALG00000026045	ENSGALG00000026045	-	AADN03016450.1:20-15048	B	E	OK	1.24116	0.967859	-0.35882	-0.649187	0.1998	0.7769	no
ENSGALG00000002014	ENSGALG00000002014	SMU1	Z:70430488-70441699	B	E	OK	24.3761	19.0097	-0.358728	-1.21859	0.02815	0.42949	no
ENSGALG00000016763	ENSGALG00000016763	TXNDC9	1:131901299-131913168	B	E	OK	13.7475	10.7213	-0.35869	-1.1529	0.02865	0.434739	no
ENSGALG00000028706	ENSGALG00000028706	F-KER	25:938930-940050	B	E	NOTEST	0.141327	0.110221	-0.358644	0	1	1	no
ENSGALG00000008523	ENSGALG00000008523	XPNPEP1	6:25219898-25248494	B	E	OK	11.5964	9.04417	-0.358616	-1.09656	0.0344	0.466287	no
ENSGALG00000007878	ENSGALG00000007878	SDHD	24:6167374-6171382	B	E	OK	61.5543	48.0077	-0.358594	-1.23313	0.03265	0.461771	no
ENSGALG00000006337	ENSGALG00000006337	k123	1:3360995-3374236	B	E	OK	8.26726	6.44799	-0.358559	-1.00383	0.05325	0.543887	no
ENSGALG00000012613	ENSGALG00000012613	FBP1	Z:41305319-41316628	B	E	OK	311.003	242.591	-0.358404	-0.748753	0.15255	0.73813	no
ENSGALG00000008110	ENSGALG00000008110	PRORSD1P	3:34593-46349	B	E	OK	12.9584	10.1081	-0.358381	-0.491998	0.3208	0.841847	no
ENSGALG00000011803	ENSGALG00000011803	EMP1	1:48184763-48198006	B	E	NOTEST	0.394255	0.307552	-0.358297	0	1	1	no
ENSGALG00000009733	ENSGALG00000009733	SHFM1	2:24450645-24457181	B	E	OK	22.9817	17.9297	-0.358133	-1.19053	0.03095	0.450046	no
ENSGALG00000001345	ENSGALG00000001345	-	23:2648579-2682303	B	E	OK	0.709766	0.553753	-0.358101	-0.603502	0.25665	0.816451	no
ENSGALG00000010663	ENSGALG00000010663	TTC8	5:42533890-42573987	B	E	OK	1.34142	1.04662	-0.358032	-0.925955	0.1159	0.688897	no
ENSGALG00000010243	ENSGALG00000010243	PRDX1	8:20048297-20054607	B	E	OK	258.014	201.317	-0.357984	-1.0834	0.0523	0.541717	no
ENSGALG00000018367	ENSGALG00000018367	COX3	MT:9084-10706	B	E	OK	2401.33	1873.7	-0.357943	-0.522891	0.2961	0.833519	no
ENSGALG00000011492	ENSGALG00000011492	XRCC5	7:22997771-23041754	B	E	OK	7.57042	5.90864	-0.357549	-1.31459	0.03465	0.467293	no
ENSGALG00000021365	ENSGALG00000021365	DCTN3	Z:7772957-7780532	B	E	OK	14.1893	11.0774	-0.357181	-0.974207	0.05665	0.552771	no
ENSGALG00000010034	ENSGALG00000010034	-	5:35335563-35354569	B	E	OK	2.09646	1.6368	-0.357077	-0.561385	0.2937	0.832586	no
ENSGALG00000017035	ENSGALG00000017035	COG6	1:170194530-170245421	B	E	OK	9.93308	7.75734	-0.356679	-1.19043	0.03225	0.458196	no
ENSGALG00000026271	ENSGALG00000026271	TM2D3	10:5730112-5734914	B	E	OK	8.09135	6.31938	-0.356597	-0.928031	0.0823	0.63042	no
ENSGALG00000000790	ENSGALG00000000790	DNAJC8	23:1527806-1542327	B	E	OK	16.183	12.6394	-0.356546	-1.13679	0.03375	0.464937	no
ENSGALG00000010464	ENSGALG00000010464	GLRX3	6:33841580-33863088	B	E	OK	21.1462	16.5164	-0.356499	-1.17143	0.0359	0.470497	no
ENSGALG00000002746	ENSGALG00000002746	HMG20A	10:2458661-2495861	B	E	OK	6.4567	5.04341	-0.356397	-1.14039	0.0371	0.475605	no
ENSGALG00000010858	ENSGALG00000010858	LRP2	7:18254208-18342504	B	E	NOTEST	0.303184	0.236862	-0.356146	0	1	1	no
ENSGALG00000011543	ENSGALG00000011543	SDAD1	4:49400466-49416212	B	E	OK	3.17152	2.47797	-0.356012	-1.0092	0.0507	0.533954	no
ENSGALG00000011968	ENSGALG00000011968	GLB1	2:45024613-45053587	B	E	OK	5.4228	4.23713	-0.355948	-1.13874	0.04055	0.488923	no
ENSGALG00000001857	ENSGALG00000001857	FAM132A	21:2478211-2493408	B	E	NOTEST	0.31605	0.246958	-0.355885	0	1	1	no
ENSGALG00000014949	ENSGALG00000014949	RABL3	1:79208691-79223091	B	E	OK	6.78137	5.2991	-0.35583	-1.19783	0.0335	0.464937	no
ENSGALG00000011283	ENSGALG00000011283	ZNF385D	2:36832211-36992407	B	E	NOTEST	0.291583	0.227875	-0.355665	0	1	1	no
ENSGALG00000016052	ENSGALG00000016052	DSCR3	1:106439035-106457226	B	E	OK	8.1343	6.35731	-0.3556	-1.17413	0.0356	0.470394	no
ENSGALG00000017037	ENSGALG00000017037	NHLRC3	1:170531537-170540593	B	E	OK	4.22999	3.30611	-0.355517	-0.780318	0.18005	0.763334	no
ENSGALG00000000474	ENSGALG00000000474	RPL36	28:676817-677614	B	E	OK	813.619	636.013	-0.355298	-1.11144	0.02995	0.445232	no
ENSGALG00000005135	ENSGALG00000005135	SERPINE2	9:7800340-7823704	B	E	OK	3.22923	2.52479	-0.355027	-0.80755	0.12505	0.698732	no
ENSGALG00000014835	ENSGALG00000014835	C7	Z:12795474-12817485	B	E	OK	18.9029	14.7801	-0.35495	-1.06981	0.0411	0.490923	no
ENSGALG00000001298	ENSGALG00000001298	RFC2	AADN03017114.1:2395-8663	B	E	OK	3.86135	3.01985	-0.354631	-0.792762	0.14005	0.722393	no
ENSGALG00000010433	ENSGALG00000010433	FAAH	8:20529178-20538666	B	E	OK	41.0735	32.124	-0.354557	-1.06008	0.03825	0.47879	no
ENSGALG00000015688	ENSGALG00000015688	MXD4	4:82408394-82444435	B	E	OK	16.1479	12.6295	-0.354549	-1.13215	0.02915	0.438745	no
ENSGALG00000028982	ENSGALG00000028982	CMPK2	3:94575874-94584183	B	E	OK	7.54373	5.90163	-0.354166	-1.1222	0.0399	0.485441	no
ENSGALG00000002338	ENSGALG00000002338	ASPM	8:2593759-2625649	B	E	OK	0.632256	0.494629	-0.35416	-0.852769	0.12125	0.696632	no
ENSGALG00000015903	ENSGALG00000015903	FILIP1	3:80071279-80164378	B	E	NOTEST	0.270566	0.211673	-0.354143	0	1	1	no
ENSGALG00000027860	ENSGALG00000027860	CISD2	4:60553179-60561402	B	E	OK	5.08732	3.98004	-0.354123	-1.00729	0.0804	0.628283	no
ENSGALG00000017808	ENSGALG00000017808	snoU83B	1:50548763-50554568	B	E	OK	2130.66	1666.95	-0.354093	-0.0424665	0.7712	0.970729	no
ENSGALG00000003224	ENSGALG00000003224	HSF4	11:2451761-2466446	B	E	NOTEST	0.0332182	0.0259915	-0.353934	0	1	1	no
ENSGALG00000005559	ENSGALG00000005559	MRPS23	19:8751273-8753292	B	E	OK	11.5053	9.00256	-0.353895	-1.02083	0.06745	0.587229	no
ENSGALG00000026072	ENSGALG00000026072	-	AADN03026269.1:1507-6828	B	E	NOTEST	0.180925	0.141599	-0.353588	0	1	1	no
ENSGALG00000012021	ENSGALG00000012021	-	5:54839245-54849270	B	E	OK	7.72095	6.04319	-0.353469	-0.892398	0.085	0.636192	no
ENSGALG00000012487	ENSGALG00000012487	MPST	1:51349988-51355027	B	E	OK	41.1235	32.2034	-0.352749	-1.0982	0.03625	0.472861	no
ENSGALG00000011209	ENSGALG00000011209	EVL	5:48312770-48378821	B	E	OK	5.73062	4.48785	-0.352667	-0.985065	0.0652	0.580793	no
ENSGALG00000009369	ENSGALG00000009369	PRDX3	6:29560386-29565670	B	E	OK	106.038	83.0452	-0.352617	-1.03172	0.0463	0.517938	no
ENSGALG00000014234	ENSGALG00000014234	ATXN10	1:70738014-70855055	B	E	OK	2.74385	2.14913	-0.35245	-0.780918	0.1366	0.717804	no
ENSGALG00000013632	ENSGALG00000013632	ACOT13	2:90244562-90249282	B	E	OK	43.6816	34.219	-0.352226	-0.97958	0.0473	0.520767	no
ENSGALG00000004647	ENSGALG00000004647	C5H15ORF57	5:902223-910999	B	E	OK	13.738	10.7628	-0.352117	-1.12838	0.03445	0.466287	no
ENSGALG00000011770	ENSGALG00000011770	UMPS	7:27363364-27369203	B	E	OK	10.3969	8.14579	-0.352027	-1.05526	0.0428	0.498797	no
ENSGALG00000004480	ENSGALG00000004480	C11H19ORF12	11:7881514-7888505	B	E	OK	14.8589	11.6436	-0.351784	-1.17907	0.0428	0.498797	no
ENSGALG00000004809	ENSGALG00000004809	PPIF	6:11813048-11820969	B	E	OK	60.5492	47.4507	-0.35168	-1.17359	0.0342	0.46573	no
ENSGALG00000022683	ENSGALG00000022683	HINTW	AADN03011126.1:20-1725	B	E	OK	14.8826	11.6634	-0.35164	-0.682431	0.169	0.754468	no
ENSGALG00000014009	ENSGALG00000014009	L3MBTL3	3:57322881-57425789	B	E	OK	2.06655	1.61955	-0.351634	-0.758654	0.15975	0.742913	no
ENSGALG00000005642	ENSGALG00000005642	CEP152	10:9845555-9867396	B	E	OK	0.728584	0.570996	-0.351616	-0.83442	0.12525	0.698732	no
ENSGALG00000011447	ENSGALG00000011447	GADL1	2:40463087-40532241	B	E	OK	0.835595	0.654886	-0.351559	-0.549456	0.31075	0.839428	no
ENSGALG00000016689	ENSGALG00000016689	ASMTL	1:128477650-128507401	B	E	OK	13.1645	10.3177	-0.351536	-1.17358	0.0339	0.465051	no
ENSGALG00000000140	ENSGALG00000000140	-	JH375588.1:19825-24791	B	E	OK	4.00542	3.13952	-0.351411	-0.605887	0.2539	0.81536	no
ENSGALG00000012061	ENSGALG00000012061	-	7:27688523-27704865	B	E	OK	201.49	157.961	-0.351141	-0.892511	0.08695	0.637524	no
ENSGALG00000014747	ENSGALG00000014747	CWC27	Z:20070885-20186949	B	E	OK	1.58321	1.24132	-0.350983	-0.934118	0.0981	0.666147	no
ENSGALG00000011504	ENSGALG00000011504	TMPO	1:46488736-46510905	B	E	OK	8.47208	6.64341	-0.350791	-1.14784	0.03715	0.475699	no
ENSGALG00000011683	ENSGALG00000011683	CENPC	4:50989145-51021153	B	E	OK	0.871978	0.68377	-0.35078	-0.659732	0.2316	0.79908	no
ENSGALG00000008765	ENSGALG00000008765	C1D	3:11105741-11120517	B	E	OK	5.10281	4.00153	-0.350739	-0.773941	0.1612	0.744149	no
ENSGALG00000012238	ENSGALG00000012238	ITGA9	2:49290258-49510044	B	E	OK	2.43532	1.91007	-0.350484	-0.977388	0.07205	0.60045	no
ENSGALG00000004963	ENSGALG00000004963	TIMM8A	4:2018001-2029644	B	E	OK	12.6092	9.89093	-0.350302	-0.741339	0.1495	0.731625	no
ENSGALG00000010797	ENSGALG00000010797	SOSTDC1	2:28523315-28585218	B	E	NOTEST	0.182925	0.143492	-0.350284	0	1	1	no
ENSGALG00000008498	ENSGALG00000008498	Diet1	2:18793458-18829474	B	E	NOTEST	0.0572873	0.0449393	-0.350238	0	1	1	no
ENSGALG00000016917	ENSGALG00000016917	CLN5	1:153666740-153675265	B	E	OK	15.7981	12.393	-0.350232	-1.07025	0.04445	0.508462	no
ENSGALG00000002632	ENSGALG00000002632	CALCRL	7:1099278-1125855	B	E	OK	7.37822	5.78815	-0.350171	-0.895304	0.12295	0.697906	no
ENSGALG00000010804	ENSGALG00000010804	ANKMY2	2:28587086-28608532	B	E	OK	8.49804	6.66743	-0.349998	-1.24987	0.0367	0.473197	no
ENSGALG00000012688	ENSGALG00000012688	NHLRC1	2:60467065-60470062	B	E	OK	2.24734	1.76323	-0.349994	-0.781144	0.13145	0.707217	no
ENSGALG00000015107	ENSGALG00000015107	PIP5K1B	Z:34333171-34427873	B	E	OK	0.803631	0.630702	-0.349576	-0.581784	0.27705	0.827293	no
ENSGALG00000012805	ENSGALG00000012805	FARS2	2:65290447-65521910	B	E	OK	12.0149	9.43116	-0.349316	-1.10121	0.0464	0.518536	no
ENSGALG00000017870	ENSGALG00000017870	SNORD24	8:7393133-7393217	B	E	OK	8081.72	6343.82	-0.349311	-0.492088	0.3478	0.853518	no
ENSGALG00000013590	ENSGALG00000013590	-	4:62371125-62379523	B	E	OK	6.08164	4.77394	-0.349281	-0.999044	0.0621	0.57378	no
ENSGALG00000008784	ENSGALG00000008784	-	8:15495217-15512797	B	E	OK	17.2947	13.5765	-0.349217	-1.07273	0.0415	0.492393	no
ENSGALG00000028683	ENSGALG00000028683	SSR3	9:22347714-22381426	B	E	OK	30.6282	24.0457	-0.349081	-1.12303	0.04	0.485441	no
ENSGALG00000009634	ENSGALG00000009634	GFM1	9:21913506-21933383	B	E	OK	18.0335	14.1588	-0.348984	-1.13343	0.03605	0.471908	no
ENSGALG00000024076	ENSGALG00000024076	FEN1	5:245201-247884	B	E	OK	1.97416	1.55033	-0.348659	-0.801623	0.14105	0.723611	no
ENSGALG00000001840	ENSGALG00000001840	TEK	Z:68386223-68425628	B	E	OK	9.24957	7.26506	-0.348411	-1.11023	0.0371	0.475605	no
ENSGALG00000002493	ENSGALG00000002493	-	6:3934336-3938352	B	E	OK	698.966	549.27	-0.347707	-0.711308	0.1729	0.758579	no
ENSGALG00000015844	ENSGALG00000015844	SOD1	1:103980774-103985466	B	E	OK	299.728	235.552	-0.347612	-0.959637	0.0695	0.592928	no
ENSGALG00000009056	ENSGALG00000009056	LCLAT1	3:7804645-7911168	B	E	OK	26.164	20.5624	-0.347577	-1.24145	0.03545	0.470394	no
ENSGALG00000008555	ENSGALG00000008555	MXI1	6:25366992-25409141	B	E	OK	4.58711	3.60503	-0.347575	-0.732042	0.1804	0.763334	no
ENSGALG00000019598	ENSGALG00000019598	PSMA2	2:51746583-51752437	B	E	OK	70.6084	55.4917	-0.347569	-1.19585	0.0341	0.46573	no
ENSGALG00000017323	ENSGALG00000017323	FAM168A	1:194561125-194668318	B	E	OK	4.48346	3.52382	-0.347472	-0.711264	0.15885	0.742834	no
ENSGALG00000025856	ENSGALG00000025856	-	15:5810439-5862422	B	E	OK	1.22705	0.964606	-0.347178	-0.0536014	0.80835	0.976507	no
ENSGALG00000007677	ENSGALG00000007677	THNSL1	2:16606745-16608950	B	E	OK	15.5809	12.2492	-0.347098	-1.25697	0.03965	0.485419	no
ENSGALG00000004550	ENSGALG00000004550	PPTC7	15:5949728-5967621	B	E	OK	10.1102	7.94854	-0.347051	-1.09946	0.0408	0.489293	no
ENSGALG00000000988	ENSGALG00000000988	EFTUD2	27:1285830-1302968	B	E	OK	12.0487	9.47287	-0.347002	-1.10133	0.0321	0.458196	no
ENSGALG00000016437	ENSGALG00000016437	TAF1B	3:95967320-96013316	B	E	OK	2.72346	2.14127	-0.34697	-0.938511	0.10605	0.67774	no
ENSGALG00000010801	ENSGALG00000010801	TMEM61	8:24173995-24176346	B	E	NOTEST	0.459853	0.361578	-0.346865	0	1	1	no
ENSGALG00000016575	ENSGALG00000016575	GPM6B	1:122363028-122388998	B	E	NOTEST	0.119769	0.0941791	-0.346771	0	1	1	no
ENSGALG00000005901	ENSGALG00000005901	PCMTD2	20:9427465-9439628	B	E	OK	11.3688	8.93991	-0.346751	-1.23945	0.03295	0.463419	no
ENSGALG00000003144	ENSGALG00000003144	TRIM25	18:6254681-6261401	B	E	OK	19.6081	15.4191	-0.34673	-1.14664	0.03235	0.458449	no
ENSGALG00000015432	ENSGALG00000015432	CYP7A1	2:111724628-111733836	B	E	OK	77.7314	61.1446	-0.346272	-0.91945	0.08935	0.642338	no
ENSGALG00000014003	ENSGALG00000014003	-	JH375212.1:9141-31526	B	E	OK	1.00595	0.791354	-0.346162	-0.675247	0.21395	0.787984	no
ENSGALG00000011210	ENSGALG00000011210	FAM175A	4:45865767-45890341	B	E	OK	4.53798	3.57084	-0.345786	-0.829686	0.1349	0.716106	no
ENSGALG00000008616	ENSGALG00000008616	GTF2H4	17:1826167-1863962	B	E	OK	3.6436	2.86716	-0.34574	-1.00687	0.05245	0.541717	no
ENSGALG00000026906	ENSGALG00000026906	TMEM189	20:14061116-14079535	B	E	OK	15.1506	11.9223	-0.345711	-0.791094	0.14855	0.730536	no
ENSGALG00000009340	ENSGALG00000009340	TRIM63	23:3171701-3175771	B	E	OK	0.625597	0.492315	-0.345652	-0.54221	0.2934	0.832586	no
ENSGALG00000010182	ENSGALG00000010182	SLC29A1	3:29637258-29654613	B	E	OK	2.34408	1.84479	-0.345566	-0.671822	0.1943	0.772803	no
ENSGALG00000015984	ENSGALG00000015984	INTS8	2:126126451-126161848	B	E	OK	8.00676	6.3016	-0.345499	-1.07586	0.0425	0.497379	no
ENSGALG00000005931	ENSGALG00000005931	RUVBL1	12:9495554-9513271	B	E	OK	6.41133	5.04597	-0.345491	-1.01735	0.06305	0.578236	no
ENSGALG00000025662	ENSGALG00000025662	SNORA40	1:185061114-185071837	B	E	OK	21657.7	17046.5	-0.345406	-2.58765	0.23895	0.806357	no
ENSGALG00000007022	ENSGALG00000007022	-	10:16161523-16172113	B	E	OK	1.33943	1.05433	-0.345291	-0.590027	0.3465	0.852949	no
ENSGALG00000025669	ENSGALG00000025669	SNORA56	4:2094841-2104015	B	E	OK	360.893	284.245	-0.344439	-0.152022	0.76775	0.970079	no
ENSGALG00000026119	ENSGALG00000026119	MN1	15:7488964-7521455	B	E	OK	0.970393	0.764316	-0.3444	-0.666194	0.2935	0.832586	no
ENSGALG00000006753	ENSGALG00000006753	ATP5C1	1:4144465-4151271	B	E	OK	109.384	86.1582	-0.344336	-1.08144	0.04845	0.524213	no
ENSGALG00000004003	ENSGALG00000004003	AIFM1	4:1555731-1567433	B	E	OK	29.8925	23.5467	-0.344255	-1.08033	0.0342	0.46573	no
ENSGALG00000007695	ENSGALG00000007695	SNAPC5	10:17997063-17999465	B	E	OK	11.9433	9.4085	-0.344163	-1.05338	0.04895	0.52646	no
ENSGALG00000014310	ENSGALG00000014310	NDUFV2	2:98526883-98541978	B	E	OK	17.5351	13.8142	-0.344093	-1.19431	0.0357	0.470394	no
ENSGALG00000012798	ENSGALG00000012798	SSR1	2:64710799-64720473	B	E	OK	202.214	159.306	-0.344082	-0.944911	0.0855	0.637157	no
ENSGALG00000011847	ENSGALG00000011847	TTC26	1:48858862-48903879	B	E	OK	0.737841	0.581397	-0.343785	-0.496165	0.34805	0.853518	no
ENSGALG00000005064	ENSGALG00000005064	PRPSAP2	14:5112712-5127320	B	E	OK	4.06016	3.19981	-0.34355	-0.868709	0.11715	0.692041	no
ENSGALG00000006327	ENSGALG00000006327	FBXL21	13:14538982-14552155	B	E	OK	13.2628	10.4528	-0.343495	-1.2732	0.0367	0.473197	no
ENSGALG00000014066	ENSGALG00000014066	-	1:189458220-189464433	B	E	OK	4.87625	3.84422	-0.343082	-0.653696	0.20365	0.783745	no
ENSGALG00000024379	ENSGALG00000024379	-	13:1767728-1785069	B	E	OK	0.634229	0.500053	-0.342924	-0.376944	0.45285	0.895979	no
ENSGALG00000027440	ENSGALG00000027440	COX20	3:34039071-34043740	B	E	OK	9.66592	7.62139	-0.342853	-1.15215	0.06895	0.591486	no
ENSGALG00000013914	ENSGALG00000013914	SERINC4	10:19616508-19620261	B	E	OK	0.717851	0.566021	-0.342828	-0.489412	0.36535	0.863283	no
ENSGALG00000001190	ENSGALG00000001190	DBR1	9:78183-86066	B	E	OK	12.1864	9.60974	-0.342703	-1.13281	0.0396	0.485419	no
ENSGALG00000014722	ENSGALG00000014722	KLRG1	1:77917403-77926160	B	E	NOTEST	0.328002	0.25866	-0.342649	0	1	1	no
ENSGALG00000002504	ENSGALG00000002504	TROVE2	8:3486262-3495609	B	E	OK	5.86995	4.62902	-0.34264	-0.910463	0.1113	0.685751	no
ENSGALG00000016320	ENSGALG00000016320	FBXO9	3:87729800-87747291	B	E	OK	35.4601	27.967	-0.342474	-1.12385	0.03775	0.477353	no
ENSGALG00000026424	ENSGALG00000026424	TOR2A	17:4923610-4927877	B	E	OK	7.27995	5.74211	-0.342347	-0.997885	0.05755	0.556684	no
ENSGALG00000019873	ENSGALG00000019873	RDH14	3:100213339-100217996	B	E	OK	7.76743	6.12692	-0.342276	-0.751804	0.14865	0.730536	no
ENSGALG00000015925	ENSGALG00000015925	MB21D1	3:80937536-80943626	B	E	OK	0.58088	0.458213	-0.342223	-0.58168	0.28595	0.828438	no
ENSGALG00000008971	ENSGALG00000008971	TDRD1	6:27217489-27267251	B	E	NOTEST	0.203352	0.160413	-0.342188	0	1	1	no
ENSGALG00000023424	ENSGALG00000023424	DMBT1	6:30850163-30865241	B	E	OK	0.659842	0.52052	-0.342168	-0.514517	0.3614	0.860708	no
ENSGALG00000013814	ENSGALG00000013814	IMPA2	2:97173754-97193841	B	E	OK	2.71666	2.14309	-0.342145	-0.846009	0.12445	0.698732	no
ENSGALG00000012007	ENSGALG00000012007	ST13	1:49763851-49783636	B	E	OK	44.3236	34.9686	-0.342014	-1.0512	0.05265	0.541717	no
ENSGALG00000005632	ENSGALG00000005632	MRVI1	5:8301558-8330255	B	E	OK	1.43621	1.13309	-0.342006	-0.884039	0.12695	0.700574	no
ENSGALG00000028264	ENSGALG00000028264	TMEM55A	2:124512881-124538359	B	E	OK	2.49497	1.9686	-0.34185	-0.882139	0.1217	0.696706	no
ENSGALG00000022758	ENSGALG00000022758	GGACT	1:143230156-143230654	B	E	OK	170.728	134.712	-0.341823	-1.04275	0.0408	0.489293	no
ENSGALG00000029032	ENSGALG00000029032	-	AADN03016673.1:4923-5729	B	E	NOTEST	0.513785	0.4054	-0.341817	0	1	1	no
ENSGALG00000009301	ENSGALG00000009301	CHRNA1	7:16305299-16310101	B	E	NOTEST	0.166936	0.13174	-0.341607	0	1	1	no
ENSGALG00000009076	ENSGALG00000009076	NDUFB5	9:16903952-16907474	B	E	OK	80.8232	63.7829	-0.3416	-1.07196	0.03575	0.470394	no
ENSGALG00000017825	ENSGALG00000017825	SNORA46	11:1405350-1453089	B	E	OK	601.721	474.861	-0.341588	-0.113292	0.86035	0.983618	no
ENSGALG00000014006	ENSGALG00000014006	SAMD3	3:57322881-57425789	B	E	OK	0.562347	0.443813	-0.34151	-0.521596	0.3601	0.860664	no
ENSGALG00000012870	ENSGALG00000012870	AGK	1:57426675-57457967	B	E	OK	5.97894	4.71949	-0.34126	-0.891453	0.0858	0.637157	no
ENSGALG00000001880	ENSGALG00000001880	AMY2A	8:41569-46009	B	E	NOTEST	0.247846	0.195638	-0.341259	0	1	1	no
ENSGALG00000026426	ENSGALG00000026426	OTUD1	2:17237192-17240043	B	E	OK	14.2555	11.2528	-0.341243	-1.05461	0.05	0.532617	no
ENSGALG00000010932	ENSGALG00000010932	NUDT9	4:45114313-45120701	B	E	OK	7.16714	5.65833	-0.34102	-0.980732	0.0657	0.58107	no
ENSGALG00000012523	ENSGALG00000012523	IFT27	1:51472386-51480058	B	E	OK	1.38841	1.09612	-0.34102	-0.513446	0.32125	0.841847	no
ENSGALG00000000976	ENSGALG00000000976	DFFB	21:918309-920526	B	E	OK	3.73651	2.9504	-0.340782	-0.655818	0.2073	0.787072	no
ENSGALG00000002386	ENSGALG00000002386	-	Z:8938773-8946552	B	E	NOTEST	0.219858	0.173607	-0.340744	0	1	1	no
ENSGALG00000025759	ENSGALG00000025759	TFDP2	9:9818913-9863003	B	E	OK	0.813452	0.642332	-0.340738	-0.818251	0.14255	0.726627	no
ENSGALG00000019283	ENSGALG00000019283	-	AADN03009315.1:81-7777	B	E	OK	10.106	7.98015	-0.340731	-0.629909	0.1675	0.753794	no
ENSGALG00000010577	ENSGALG00000010577	ARHGEF38	4:38146409-38172500	B	E	NOTEST	0.161732	0.127717	-0.340655	0	1	1	no
ENSGALG00000003410	ENSGALG00000003410	CDK2AP1	15:5038369-5051012	B	E	OK	1.36656	1.0792	-0.340596	-0.505041	0.32875	0.846516	no
ENSGALG00000010561	ENSGALG00000010561	GPATCH11	3:31365759-31372145	B	E	OK	4.58511	3.62096	-0.340585	-0.852161	0.11025	0.684812	no
ENSGALG00000009330	ENSGALG00000009330	DEGS1	3:16947713-16952145	B	E	OK	26.2991	20.7695	-0.340552	-1.15552	0.0381	0.47879	no
ENSGALG00000027397	ENSGALG00000027397	DUSP22	2:66490039-66529407	B	E	OK	26.8273	21.1866	-0.340546	-1.13432	0.0394	0.485419	no
ENSGALG00000015234	ENSGALG00000015234	-	2:107768206-107792955	B	E	NOTEST	0.290475	0.229413	-0.340468	0	1	1	no
ENSGALG00000011877	ENSGALG00000011877	LARS2	2:43475366-43560197	B	E	OK	8.19757	6.47474	-0.340375	-1.08444	0.0473	0.520767	no
ENSGALG00000011211	ENSGALG00000011211	HACL1	2:34508403-34528091	B	E	OK	26.3488	20.8143	-0.340164	-1.1461	0.0386	0.481012	no
ENSGALG00000015779	ENSGALG00000015779	PM20D2	3:75200803-75217332	B	E	OK	7.34936	5.8062	-0.340026	-1.05221	0.05065	0.533931	no
ENSGALG00000004711	ENSGALG00000004711	-	14:4378842-4392311	B	E	OK	4.68461	3.70115	-0.339954	-0.753282	0.16375	0.748179	no
ENSGALG00000015348	ENSGALG00000015348	ALCAM	1:85893283-86010821	B	E	OK	1.84473	1.45776	-0.339659	-0.917412	0.09795	0.666147	no
ENSGALG00000012355	ENSGALG00000012355	DARS	7:30185713-30221767	B	E	OK	13.5942	10.7431	-0.339588	-1.07152	0.0389	0.483131	no
ENSGALG00000000978	ENSGALG00000000978	CEP104	21:921680-932456	B	E	OK	1.86615	1.47491	-0.339441	-0.778588	0.1437	0.728008	no
ENSGALG00000027689	ENSGALG00000027689	LRRC63	1:167377030-167398695	B	E	NOTEST	0.0588841	0.0465416	-0.339355	0	1	1	no
ENSGALG00000011304	ENSGALG00000011304	NGLY1	2:38497011-38516357	B	E	OK	22.5366	17.8149	-0.339185	-1.18324	0.0362	0.472762	no
ENSGALG00000016805	ENSGALG00000016805	SULT1C	1:135521669-135527319	B	E	OK	131.568	104.003	-0.339185	-1.0453	0.0643	0.580793	no
ENSGALG00000015773	ENSGALG00000015773	PTCD3	4:85030497-85044996	B	E	OK	14.6067	11.5472	-0.339084	-0.35499	0.5086	0.914553	no
ENSGALG00000015646	ENSGALG00000015646	TCEB1	2:117721180-117734940	B	E	OK	8.91543	7.04873	-0.33894	-1.24034	0.05795	0.557169	no
ENSGALG00000003580	ENSGALG00000003580	MMP2	11:3182493-3220410	B	E	OK	2.57646	2.0371	-0.338874	-0.895632	0.07555	0.614595	no
ENSGALG00000009637	ENSGALG00000009637	EMC7	5:29320291-29327396	B	E	OK	24.4838	19.3603	-0.338728	-1.10276	0.0421	0.494775	no
ENSGALG00000015816	ENSGALG00000015816	CD8A	4:85223252-85356479	B	E	OK	1.66406	1.31592	-0.338637	-0.479065	0.33635	0.849656	no
ENSGALG00000006131	ENSGALG00000006131	FTCD	7:6812145-6818978	B	E	OK	74.1119	58.6107	-0.338542	-0.985175	0.05455	0.54819	no
ENSGALG00000007089	ENSGALG00000007089	KDELR2	14:8783750-8795632	B	E	OK	101.903	80.5954	-0.33843	-1.04975	0.0548	0.54819	no
ENSGALG00000010747	ENSGALG00000010747	FBLN5	5:43740993-43781814	B	E	OK	7.58019	5.99534	-0.338393	-0.875437	0.10265	0.675988	no
ENSGALG00000014701	ENSGALG00000014701	RAP1GAP	1:77199328-77231946	B	E	OK	0.808036	0.639162	-0.338239	-0.478677	0.3687	0.865501	no
ENSGALG00000010117	ENSGALG00000010117	SLC25A21	5:36015952-36247167	B	E	OK	8.25557	6.53143	-0.337969	-0.739062	0.18145	0.765108	no
ENSGALG00000010735	ENSGALG00000010735	NDC1	8:23986244-24001606	B	E	OK	7.30788	5.78184	-0.337922	-0.89715	0.0737	0.607411	no
ENSGALG00000006172	ENSGALG00000006172	ABCC8	5:11253944-11319342	B	E	OK	2.26979	1.79584	-0.337901	-0.912247	0.0887	0.642338	no
ENSGALG00000004515	ENSGALG00000004515	KNTC1	15:5903365-5940908	B	E	NOTEST	0.427239	0.338063	-0.33775	0	1	1	no
ENSGALG00000003368	ENSGALG00000003368	C1orf112	8:5055948-5071672	B	E	OK	1.4376	1.1377	-0.337544	-0.622829	0.2245	0.795883	no
ENSGALG00000014453	ENSGALG00000014453	FAM46C	1:78602133-78606692	B	E	OK	1.36736	1.08214	-0.337508	-0.617574	0.27595	0.827273	no
ENSGALG00000005905	ENSGALG00000005905	ZDHHC4	14:6498474-6504441	B	E	OK	8.06958	6.3869	-0.337379	-0.718558	0.15505	0.742354	no
ENSGALG00000011299	ENSGALG00000011299	KIF25	3:41356970-41382846	B	E	NOTEST	0.410367	0.324808	-0.337324	0	1	1	no
ENSGALG00000015461	ENSGALG00000015461	-	1:91287001-91298320	B	E	OK	1.18205	0.935602	-0.337322	-0.599742	0.252	0.81499	no
ENSGALG00000021859	ENSGALG00000021859	-	7:17133498-17152749	B	E	NOTEST	0.355685	0.281529	-0.337317	0	1	1	no
ENSGALG00000015764	ENSGALG00000015764	FABP5	2:121148556-121153615	B	E	OK	9.36417	7.41189	-0.337309	-0.961043	0.0974	0.664746	no
ENSGALG00000001964	ENSGALG00000001964	INPP5E	17:7875219-7883711	B	E	OK	4.41686	3.49604	-0.337298	-0.966464	0.0588	0.561951	no
ENSGALG00000009501	ENSGALG00000009501	TMA16	4:22863300-22880615	B	E	OK	10.6988	8.46901	-0.337183	-0.908961	0.087	0.637524	no
ENSGALG00000001330	ENSGALG00000001330	-	27:3493402-3495227	B	E	OK	100.809	79.7997	-0.337171	-1.10487	0.04495	0.50906	no
ENSGALG00000009346	ENSGALG00000009346	HN1L	14:13686796-13691868	B	E	OK	6.52341	5.16394	-0.337156	-0.699352	0.16775	0.753794	no
ENSGALG00000004614	ENSGALG00000004614	NPL	8:7411850-7421087	B	E	OK	12.8244	10.1522	-0.337102	-0.944932	0.0685	0.591316	no
ENSGALG00000012378	ENSGALG00000012378	KATNA1	3:47446106-47459848	B	E	OK	3.17217	2.51144	-0.336958	-0.767109	0.1714	0.757787	no
ENSGALG00000016731	ENSGALG00000016731	-	3:110398594-110404077	B	E	OK	16.0704	12.7235	-0.336913	-0.962539	0.07115	0.599347	no
ENSGALG00000005456	ENSGALG00000005456	SDR42E1	11:15197529-15199845	B	E	OK	13.2907	10.5231	-0.336861	-1.09244	0.05895	0.562893	no
ENSGALG00000003073	ENSGALG00000003073	RHOBTB1	6:8116442-8138753	B	E	OK	23.9226	18.9435	-0.336674	-1.25683	0.04135	0.491136	no
ENSGALG00000005543	ENSGALG00000005543	-	9:4855771-4857332	B	E	OK	0.927627	0.734562	-0.336661	-0.390087	0.4542	0.896237	no
ENSGALG00000019014	ENSGALG00000019014	SH2D2A	25:439413-441198	B	E	NOTEST	0.32927	0.260756	-0.336568	0	1	1	no
ENSGALG00000012448	ENSGALG00000012448	ORC4	7:34059512-34072973	B	E	OK	2.47987	1.96392	-0.336524	-0.619046	0.22125	0.790748	no
ENSGALG00000012658	ENSGALG00000012658	TCP11L2	1:53843799-53857446	B	E	OK	11.0984	8.78986	-0.336441	-1.24725	0.04985	0.532035	no
ENSGALG00000003870	ENSGALG00000003870	MED7	13:10774339-10775952	B	E	OK	9.51603	7.5368	-0.336408	-0.931614	0.08405	0.634671	no
ENSGALG00000007608	ENSGALG00000007608	ARHGEF9	4:11728002-11826335	B	E	OK	2.00926	1.59147	-0.336305	-0.686571	0.19935	0.776741	no
ENSGALG00000000839	ENSGALG00000000839	WNT11	1:193074479-193100754	B	E	OK	3.90046	3.08974	-0.33616	-0.688147	0.18815	0.771815	no
ENSGALG00000004661	ENSGALG00000004661	SHISA5	12:3242718-3253873	B	E	OK	36.1644	28.6483	-0.336119	-1.08828	0.0446	0.50906	no
[truncated: 15,110 more rows]
