# Supplementary material for: A Novel lncRNA Regulates the Toll-Like Receptor Signaling Pathway and Related Immune Function by Stabilizing FOS mRNA as a Competitive Endogenous RNA
Source: Front Immunol. 2019 Apr 17;10:838. doi: 10.3389/fimmu.2019.00838 (PMC6478817; doi:10.3389/fimmu.2019.00838)
Supplement: Supplementary file 4 [file Table_4.xlsx]

## Sheet: Sheet1
Table S4. The expression abundance and fold change of the lncRNAs between two treatments
test_id	gene_id	gene	locus	sample_1	sample_2	status	value_1	value_2	log2(fold_change)	test_stat	p_value	q_value	significant
XLOC_073308	XLOC_073308	-	4:25158260-25160041	q1	q2	NOTEST	58.1785	0	#NAME?	0	1	1	no
XLOC_107860	XLOC_107860	-	AADN03026913.1:0-1654	q1	q2	NOTEST	5.80588	0	#NAME?	0	1	1	no
XLOC_108052	XLOC_108052	-	JH375209.1:46172-57366	q1	q2	NOTEST	37.0874	0	#NAME?	0	1	1	no
XLOC_110186	XLOC_110186	-	W:483269-485124	q1	q2	NOTEST	11.9063	0	#NAME?	0	1	1	no
XLOC_034146	XLOC_034146	-	17:3705649-3710070	q1	q2	NOTEST	9.1104	101.607	3.47934	0	1	1	no
XLOC_108880	XLOC_108880	-	JH375810.1:3837-4520	q1	q2	OK	15.6229	162.171	3.37578	1.54547	0.10695	0.470017	no
XLOC_108821	XLOC_108821	-	JH375740.1:3495-5053	q1	q2	OK	31.5922	240.133	2.92619	2.12682	0.0003	0.0107357	yes
XLOC_053963	XLOC_053963	-	20:5515116-5515913	q1	q2	OK	1011.58	5721.84	2.49987	2.70035	0.0001	0.00455455	yes
XLOC_098131	XLOC_098131	-	8:25819102-25826005	q1	q2	OK	272.804	1300.81	2.25348	2.27629	5e-05	0.00278333	yes
XLOC_060507	XLOC_060507	-	3:4438760-4440121	q1	q2	OK	85.4755	400.005	2.22644	1.81471	0.0011	0.02505	yes
XLOC_105347	XLOC_105347	-	AADN03016256.1:49-2154	q1	q2	NOTEST	24.9316	110.703	2.15064	0	1	1	no
XLOC_108879	XLOC_108879	-	JH375810.1:99-1169	q1	q2	OK	32.8008	137.523	2.06787	1.19174	0.03685	0.260026	no
XLOC_106453	XLOC_106453	-	AADN03020969.1:48-1144	q1	q2	OK	118.269	469.206	1.98815	1.96492	0.0009	0.0214714	yes
XLOC_101028	XLOC_101028	-	9:17660403-17663648	q1	q2	OK	364.356	1414.7	1.95707	2.06932	0.00025	0.0104375	yes
XLOC_061240	XLOC_061240	-	3:3299529-3307270	q1	q2	OK	51.8976	181.365	1.80515	0.942434	0.22565	0.637508	no
XLOC_109554	XLOC_109554	-	JH376330.1:10869-26230	q1	q2	NOTEST	28.2959	93.1132	1.71839	0	1	1	no
XLOC_110897	XLOC_110897	-	Z:13526884-13531884	q1	q2	OK	62.3073	195.329	1.64843	1.8927	0.0004	0.012525	yes
XLOC_108878	XLOC_108878	-	JH375810.1:99-1169	q1	q2	OK	48.0723	137.971	1.52109	0.923099	0.1489	0.546269	no
XLOC_107859	XLOC_107859	-	AADN03026913.1:0-1654	q1	q2	OK	297.595	789.91	1.40834	1.53958	0.00135	0.0294065	yes
XLOC_101027	XLOC_101027	-	9:17645695-17657576	q1	q2	OK	53.2156	134.482	1.33749	1.50746	0.00395	0.0599682	no
XLOC_027224	XLOC_027224	-	12:9220516-9224857	q1	q2	NOTEST	17.316	43.1756	1.31811	0	1	1	no
XLOC_060807	XLOC_060807	-	3:44996672-45004147	q1	q2	OK	97.3526	235.697	1.27564	1.52964	0.0028	0.0452516	yes
XLOC_106474	XLOC_106474	-	AADN03021045.1:271-880	q1	q2	OK	135.318	323.372	1.25684	1.09413	0.06485	0.359784	no
XLOC_111135	XLOC_111135	-	Z:57017525-57022460	q1	q2	OK	86.8041	206.577	1.25084	1.47533	0.00385	0.0599682	no
XLOC_073100	XLOC_073100	-	4:1624406-1625605	q1	q2	NOTEST	42.5594	98.899	1.21648	0	1	1	no
XLOC_101019	XLOC_101019	-	9:16858106-16859045	q1	q2	OK	323.62	751.123	1.21475	1.32146	0.00905	0.107954	no
XLOC_038554	XLOC_038554	-	2:101535515-101542545	q1	q2	NOTEST	57.0888	131.432	1.20303	0	1	1	no
XLOC_106048	XLOC_106048	-	AADN03019107.1:96-1340	q1	q2	OK	1416.54	3244.49	1.19562	0.534296	0.19995	0.630031	no
XLOC_108937	XLOC_108937	-	JH375869.1:3100-4413	q1	q2	NOTEST	31.0973	68.4601	1.13847	0	1	1	no
XLOC_073669	XLOC_073669	-	4:84518762-84552200	q1	q2	NOTEST	25.9698	56.5801	1.12346	0	1	1	no
XLOC_084426	XLOC_084426	-	5:45561989-45565836	q1	q2	OK	79.8748	173.929	1.12269	1.12745	0.027	0.211359	no
XLOC_104340	XLOC_104340	-	AADN03011921.1:146-1388	q1	q2	OK	1145.77	2478.92	1.11339	1.66041	0.00535	0.07515	no
XLOC_100979	XLOC_100979	-	9:14858748-14867547	q1	q2	OK	50.3452	108.203	1.10382	0.522486	0.34875	0.701702	no
XLOC_110888	XLOC_110888	-	Z:12490582-12560929	q1	q2	OK	78.3499	164.814	1.07284	0.151377	0.4571	0.778292	no
XLOC_022515	XLOC_022515	-	10:465134-466596	q1	q2	NOTEST	72.114	149.877	1.05543	0	1	1	no
XLOC_084273	XLOC_084273	-	5:27599919-27613545	q1	q2	NOTEST	41.0294	84.4225	1.04097	0	1	1	no
XLOC_105878	XLOC_105878	-	AADN03018446.1:19-1724	q1	q2	NOTEST	42.3858	87.0304	1.03794	0	1	1	no
XLOC_061727	XLOC_061727	-	3:76246640-76285518	q1	q2	NOTEST	63.7484	130.584	1.03452	0	1	1	no
XLOC_109496	XLOC_109496	-	JH376302.1:27521-28389	q1	q2	NOTEST	41.8545	85.6276	1.03269	0	1	1	no
XLOC_107889	XLOC_107889	-	AADN03027051.1:0-1502	q1	q2	OK	187.249	382.375	1.03002	1.5088	0.0149	0.146371	no
XLOC_058821	XLOC_058821	-	26:3163139-3165459	q1	q2	NOTEST	53.6075	109.013	1.02399	0	1	1	no
XLOC_090279	XLOC_090279	-	6:27645461-27656775	q1	q2	OK	54.1198	109.78	1.02039	0.742659	0.1386	0.536455	no
XLOC_105346	XLOC_105346	-	AADN03016256.1:49-2154	q1	q2	NOTEST	42.2467	85.5095	1.01725	0	1	1	no
XLOC_037630	XLOC_037630	-	2:84973497-84983600	q1	q2	OK	242.45	490.689	1.01712	1.28609	0.0109	0.124111	no
XLOC_107324	XLOC_107324	-	AADN03024651.1:396-1435	q1	q2	OK	208.794	421.539	1.01359	1.50856	0.0116	0.126339	no
XLOC_001295	XLOC_001295	-	1:194312130-194317407	q1	q2	OK	73.9813	149.216	1.01217	1.28488	0.0135	0.136272	no
XLOC_037765	XLOC_037765	-	2:110984206-111002321	q1	q2	OK	1262.33	2539.35	1.00837	1.38058	0.0058	0.07515	no
XLOC_110797	XLOC_110797	-	Z:963294-985464	q1	q2	OK	180.836	354.838	0.972477	0.670269	0.195	0.62625	no
XLOC_105218	XLOC_105218	-	AADN03015686.1:1028-1761	q1	q2	NOTEST	32.1423	62.9962	0.970793	0	1	1	no
XLOC_073385	XLOC_073385	-	4:37997192-37998157	q1	q2	OK	127.08	248.336	0.96656	0.858512	0.0984	0.453198	no
XLOC_110648	XLOC_110648	-	Z:53492257-53494848	q1	q2	OK	672.654	1309.79	0.961398	1.32615	0.00805	0.0983671	no
XLOC_074198	XLOC_074198	-	4:68506878-68525308	q1	q2	OK	476.694	925.486	0.957149	1.13038	0.0216	0.189853	no
XLOC_110832	XLOC_110832	-	Z:8228730-8232055	q1	q2	OK	64.5088	125.152	0.956108	1.11502	0.0359	0.260026	no
XLOC_101183	XLOC_101183	-	9:8715511-8719527	q1	q2	OK	100.876	195.088	0.951536	1.25752	0.0099	0.115347	no
XLOC_002213	XLOC_002213	-	1:137980253-137981271	q1	q2	OK	261.108	500.009	0.937305	1.06441	0.0324	0.245945	no
XLOC_110360	XLOC_110360	-	Z:11964237-11972535	q1	q2	OK	122.719	233.295	0.926793	0.856909	0.26795	0.654844	no
XLOC_000039	XLOC_000039	-	1:3206828-3345031	q1	q2	OK	1522.71	2796.1	0.876779	0.285235	0.21635	0.637508	no
XLOC_059987	XLOC_059987	-	28:2253932-2263719	q1	q2	OK	98.2346	178.508	0.861687	1.04113	0.0855	0.425609	no
XLOC_000790	XLOC_000790	-	1:104217529-104229293	q1	q2	OK	921.831	1668.11	0.855645	0.802734	0.10965	0.477693	no
XLOC_000878	XLOC_000878	-	1:119309357-119310132	q1	q2	OK	166.185	300.687	0.855471	0.635859	0.17655	0.594811	no
XLOC_109667	XLOC_109667	-	JH376377.1:23686-26747	q1	q2	OK	92.6747	165.887	0.839953	1.12944	0.03325	0.248631	no
XLOC_001348	XLOC_001348	-	1:3206828-3345031	q1	q2	OK	167.78	298.521	0.831257	0.255767	0.4112	0.747144	no
XLOC_061055	XLOC_061055	-	3:87326169-87330831	q1	q2	OK	117.485	208.59	0.828194	0.720192	0.1305	0.523044	no
XLOC_024811	XLOC_024811	-	11:8962895-8981304	q1	q2	NOTEST	56.0448	98.7644	0.81741	0	1	1	no
XLOC_073261	XLOC_073261	-	4:18967181-18982617	q1	q2	OK	288.6	508.558	0.817341	0.884632	0.08745	0.425609	no
XLOC_110924	XLOC_110924	-	Z:17281373-17286114	q1	q2	OK	170.489	299.141	0.811147	1.092	0.03405	0.250868	no
XLOC_057837	XLOC_057837	-	24:1682917-1684731	q1	q2	OK	423.899	736.789	0.797531	1.15406	0.02655	0.211359	no
XLOC_098160	XLOC_098160	-	8:27653304-27654710	q1	q2	NOTEST	35.9051	62.2913	0.79484	0	1	1	no
XLOC_105015	XLOC_105015	-	AADN03014832.1:0-1396	q1	q2	OK	174.817	303.273	0.794767	0.799552	0.1133	0.489339	no
XLOC_107665	XLOC_107665	-	AADN03026086.1:1-1211	q1	q2	OK	186.56	323.03	0.792033	0.778068	0.22085	0.637508	no
XLOC_022362	XLOC_022362	-	10:8182912-8183789	q1	q2	OK	183.723	317.712	0.790188	0.811897	0.10465	0.463979	no
XLOC_059989	XLOC_059989	-	28:2366054-2368472	q1	q2	OK	822.553	1418.74	0.78643	1.22378	0.0421	0.273302	no
XLOC_105882	XLOC_105882	-	AADN03018455.1:3527-5066	q1	q2	OK	1653.01	2844.84	0.783255	1.24181	0.0504	0.304222	no
XLOC_093928	XLOC_093928	-	7:21372815-21374983	q1	q2	OK	323.534	555.479	0.779816	1.01968	0.04255	0.273302	no
XLOC_111147	XLOC_111147	-	Z:60450066-60453299	q1	q2	OK	440.892	754.214	0.774546	1.09641	0.0419	0.273302	no
XLOC_060751	XLOC_060751	-	3:37748318-37756275	q1	q2	NOTEST	41.4637	70.6061	0.767946	0	1	1	no
XLOC_000553	XLOC_000553	-	1:71571665-71573879	q1	q2	OK	89.7818	152.431	0.763662	0.789692	0.1247	0.508535	no
XLOC_090321	XLOC_090321	-	6:32806786-32808222	q1	q2	NOTEST	56.5644	95.5091	0.755744	0	1	1	no
XLOC_000666	XLOC_000666	-	1:82106324-82110033	q1	q2	OK	280.806	470.988	0.746114	1.00938	0.0483	0.298744	no
XLOC_001527	XLOC_001527	-	1:40759523-40761531	q1	q2	OK	105.815	176.636	0.739235	0.848162	0.0883	0.425609	no
XLOC_084451	XLOC_084451	-	5:50373294-50375203	q1	q2	OK	348.493	580.815	0.73695	0.909875	0.0743	0.387753	no
XLOC_060618	XLOC_060618	-	3:19314650-19325665	q1	q2	OK	1258.7	2080.55	0.725029	0.878148	0.06225	0.358474	no
XLOC_001797	XLOC_001797	-	1:71212674-71384207	q1	q2	OK	99.9396	165.061	0.723869	0.195297	0.66735	0.866172	no
XLOC_022677	XLOC_022677	-	10:16505328-16510182	q1	q2	OK	99.5881	164.083	0.720383	0.942326	0.0644	0.359784	no
XLOC_104365	XLOC_104365	-	AADN03012036.1:407-4321	q1	q2	OK	109.349	179.641	0.716181	0.931778	0.07205	0.384011	no
XLOC_108470	XLOC_108470	-	JH375495.1:2883-4957	q1	q2	OK	305.65	500.406	0.711221	1.20678	0.0595	0.3507	no
XLOC_029094	XLOC_029094	-	13:904642-927502	q1	q2	OK	426.115	694.779	0.705311	0.863616	0.09455	0.451139	no
XLOC_034033	XLOC_034033	-	17:7247560-7250727	q1	q2	NOTEST	68.6029	111.796	0.704529	0	1	1	no
XLOC_001482	XLOC_001482	-	1:31074692-31097598	q1	q2	OK	749.604	1213.76	0.695282	0.553286	0.31045	0.682173	no
XLOC_101132	XLOC_101132	-	9:4044438-4045602	q1	q2	OK	373.268	603.864	0.694012	0.784117	0.1406	0.537715	no
XLOC_107664	XLOC_107664	-	AADN03026086.1:1-1211	q1	q2	OK	193.659	311.997	0.688014	0.90414	0.20985	0.637508	no
XLOC_101214	XLOC_101214	-	9:12476702-12481059	q1	q2	NOTEST	26.953	43.3261	0.684792	0	1	1	no
XLOC_038521	XLOC_038521	-	2:96619491-96622186	q1	q2	OK	146.665	234.638	0.677911	0.70357	0.1608	0.571034	no
XLOC_022632	XLOC_022632	-	10:10661802-10664206	q1	q2	OK	135.992	216.882	0.673391	0.717169	0.1432	0.543509	no
XLOC_110257	XLOC_110257	-	Z:401757-408669	q1	q2	OK	230.864	367.918	0.672345	0.845361	0.0883	0.425609	no
XLOC_074211	XLOC_074211	-	4:69261404-69301615	q1	q2	OK	202.187	318.73	0.656645	0.278102	0.29165	0.677278	no
XLOC_001301	XLOC_001301	-	1:194719277-194721953	q1	q2	OK	517.149	813.851	0.654184	0.932413	0.07415	0.387753	no
XLOC_105784	XLOC_105784	-	AADN03018084.1:0-3601	q1	q2	OK	358.468	561.032	0.646239	1.46932	0.10085	0.455188	no
XLOC_024545	XLOC_024545	-	11:3677095-3678892	q1	q2	NOTEST	42.6492	66.6514	0.644115	0	1	1	no
XLOC_035093	XLOC_035093	-	18:9502846-9503744	q1	q2	NOTEST	94.0529	146.444	0.638809	0	1	1	no
XLOC_022395	XLOC_022395	-	10:10500500-10502571	q1	q2	OK	238.529	370.203	0.634151	0.691446	0.1737	0.591998	no
XLOC_038341	XLOC_038341	-	2:58792939-58950395	q1	q2	NOTEST	53.3241	82.6247	0.631786	0	1	1	no
XLOC_060746	XLOC_060746	-	3:37587270-37599427	q1	q2	OK	102.275	158.178	0.629095	0.748725	0.16185	0.571034	no
XLOC_058543	XLOC_058543	-	25:138662-141929	q1	q2	NOTEST	33.0345	50.5749	0.614448	0	1	1	no
XLOC_105879	XLOC_105879	-	AADN03018446.1:19-1724	q1	q2	NOTEST	33.1368	50.7049	0.613689	0	1	1	no
XLOC_090109	XLOC_090109	-	6:11093830-11095611	q1	q2	OK	1108.01	1693.99	0.612453	1.1255	0.1201	0.508535	no
XLOC_054182	XLOC_054182	-	20:5921603-5922745	q1	q2	OK	250.045	381.917	0.611072	1.01703	0.1245	0.508535	no
XLOC_037549	XLOC_037549	-	2:64878488-64889992	q1	q2	OK	84.4279	128.792	0.609256	0.80981	0.1371	0.536455	no
XLOC_090336	XLOC_090336	-	6:12061-13479	q1	q2	OK	196.609	298.43	0.602058	0.900631	0.21215	0.637508	no
XLOC_083842	XLOC_083842	-	5:38234828-38243259	q1	q2	OK	264.08	400.024	0.599114	0.581298	0.2571	0.647272	no
XLOC_038325	XLOC_038325	-	2:56225476-56238290	q1	q2	OK	205.203	310.62	0.598095	0.480772	0.3032	0.679454	no
XLOC_094165	XLOC_094165	-	7:14924866-14927640	q1	q2	OK	135.821	205.549	0.597779	0.736372	0.1521	0.546269	no
XLOC_027013	XLOC_027013	-	12:9142148-9144405	q1	q2	OK	72.5664	109.579	0.594594	0.647028	0.19865	0.629897	no
XLOC_024551	XLOC_024551	-	11:4708332-4751904	q1	q2	NOTEST	59.893	90.3962	0.593875	0	1	1	no
XLOC_059932	XLOC_059932	-	28:797309-799584	q1	q2	OK	380.233	573.538	0.593004	0.799503	0.1032	0.461636	no
XLOC_060502	XLOC_060502	-	3:4282434-4283467	q1	q2	NOTEST	87.4099	131.752	0.591954	0	1	1	no
XLOC_060187	XLOC_060187	-	28:3573846-3579511	q1	q2	OK	618.193	928.58	0.586969	0.802615	0.1516	0.546269	no
XLOC_106049	XLOC_106049	-	AADN03019107.1:96-1340	q1	q2	OK	415.489	622.694	0.583714	0.331046	0.5576	0.815997	no
XLOC_104283	XLOC_104283	-	AADN03011675.1:540-1270	q1	q2	OK	161.522	240.792	0.576061	0.493945	0.32755	0.69601	no
XLOC_061239	XLOC_061239	-	3:3280255-3282235	q1	q2	NOTEST	49.46	73.4192	0.569895	0	1	1	no
XLOC_108872	XLOC_108872	-	JH375801.1:3091-4903	q1	q2	OK	301.432	446.348	0.566337	0.691005	0.2058	0.636456	no
XLOC_103953	XLOC_103953	-	AADN03010624.1:128-1884	q1	q2	NOTEST	66.6796	98.2806	0.559661	0	1	1	no
XLOC_098018	XLOC_098018	-	8:14708498-14724350	q1	q2	NOTEST	29.3054	43.1155	0.557043	0	1	1	no
XLOC_032503	XLOC_032503	-	15:1885007-1914111	q1	q2	OK	124.182	182.597	0.55621	0.714949	0.14795	0.546269	no
XLOC_110887	XLOC_110887	-	Z:12490582-12560929	q1	q2	OK	659.202	968.461	0.554972	0.496814	0.22295	0.637508	no
XLOC_001996	XLOC_001996	-	1:102136343-102138411	q1	q2	OK	229.04	335.923	0.552531	0.695036	0.16885	0.590589	no
XLOC_060810	XLOC_060810	-	3:45196497-45199377	q1	q2	OK	95.2272	139.579	0.551641	0.523803	0.32745	0.69601	no
XLOC_109192	XLOC_109192	-	JH376144.1:4-2463	q1	q2	OK	173.359	253.801	0.549936	0.667484	0.19735	0.62976	no
XLOC_083662	XLOC_083662	-	5:18213259-18215465	q1	q2	NOTEST	52.6336	76.7959	0.545044	0	1	1	no
XLOC_105957	XLOC_105957	-	AADN03018734.1:590-2557	q1	q2	OK	220.948	322.219	0.544335	0.886702	0.1856	0.608568	no
XLOC_058582	XLOC_058582	-	25:1298489-1299343	q1	q2	OK	1332.02	1942.1	0.544009	0.901609	0.12335	0.508535	no
XLOC_111101	XLOC_111101	-	Z:48359270-48364364	q1	q2	OK	289.251	420.926	0.541246	0.625158	0.1831	0.608568	no
XLOC_024840	XLOC_024840	-	11:13122725-13154879	q1	q2	OK	233.083	338.596	0.538719	0.55622	0.22485	0.637508	no
XLOC_101135	XLOC_101135	-	9:4107994-4118253	q1	q2	OK	131.813	191.345	0.537682	0.733099	0.1734	0.591998	no
XLOC_073328	XLOC_073328	-	4:30656408-30659289	q1	q2	OK	438.588	635.954	0.536055	0.733157	0.15265	0.546269	no
XLOC_106529	XLOC_106529	-	AADN03021235.1:86-1186	q1	q2	NOTEST	63.2795	91.6137	0.533825	0	1	1	no
XLOC_073311	XLOC_073311	-	4:28707006-28730356	q1	q2	OK	3031.19	4376.97	0.530046	0.353577	0.4058	0.742175	no
XLOC_038522	XLOC_038522	-	2:96624539-96650564	q1	q2	OK	318.453	459.441	0.528797	0.432386	0.3358	0.698074	no
XLOC_022670	XLOC_022670	-	10:14912326-14918006	q1	q2	NOTEST	70.4493	101.608	0.528358	0	1	1	no
XLOC_083781	XLOC_083781	-	5:30832912-30919924	q1	q2	OK	106.83	153.938	0.527032	0.460562	0.28105	0.661061	no
XLOC_107373	XLOC_107373	-	AADN03024860.1:0-1023	q1	q2	OK	308.147	443.589	0.525603	0.201688	0.6457	0.855809	no
XLOC_000239	XLOC_000239	-	1:44122646-44144115	q1	q2	OK	116.471	167.376	0.52313	0.537725	0.3155	0.684917	no
XLOC_001430	XLOC_001430	-	1:20639847-20644855	q1	q2	OK	392.379	563.036	0.520978	0.605765	0.2564	0.647272	no
XLOC_104577	XLOC_104577	-	AADN03012882.1:22-5331	q1	q2	OK	1178.62	1691.1	0.520867	0.77283	0.23375	0.64701	no
XLOC_036521	XLOC_036521	-	19:8699558-8706893	q1	q2	NOTEST	130.166	185.564	0.51157	0	1	1	no
XLOC_055720	XLOC_055720	-	21:3267726-3286942	q1	q2	OK	435.68	621.102	0.511561	0.594572	0.2537	0.647272	no
XLOC_110678	XLOC_110678	-	Z:58221964-58224337	q1	q2	NOTEST	19.3732	27.5062	0.505695	0	1	1	no
XLOC_110783	XLOC_110783	-	Z:81435034-81436154	q1	q2	NOTEST	69.8588	99.0927	0.504337	0	1	1	no
XLOC_060752	XLOC_060752	-	3:37760269-37768664	q1	q2	NOTEST	56.0389	79.3443	0.501697	0	1	1	no
XLOC_101228	XLOC_101228	-	9:13776427-13801645	q1	q2	OK	240.88	340.88	0.500948	0.351229	0.50785	0.799435	no
XLOC_090394	XLOC_090394	-	6:8675987-8684843	q1	q2	OK	368.374	521.019	0.500167	0.623261	0.2506	0.647272	no
XLOC_029145	XLOC_029145	-	13:7832854-7843024	q1	q2	OK	662.573	934.016	0.495367	0.846744	0.2467	0.647272	no
XLOC_029068	XLOC_029068	-	13:17083019-17086638	q1	q2	OK	87.4071	123.21	0.495295	0.488487	0.34835	0.701702	no
XLOC_037934	XLOC_037934	-	2:148796322-148798467	q1	q2	NOTEST	17.3043	24.3755	0.494306	0	1	1	no
XLOC_073901	XLOC_073901	-	4:18019703-18024601	q1	q2	NOTEST	64.598	90.9952	0.4943	0	1	1	no
XLOC_037781	XLOC_037781	-	2:114187171-114211724	q1	q2	OK	241.008	338.52	0.490163	0.547555	0.28095	0.661061	no
XLOC_083757	XLOC_083757	-	5:27649495-27667694	q1	q2	OK	137.415	193.005	0.490105	0.646501	0.23365	0.64701	no
XLOC_090163	XLOC_090163	-	6:17151178-17159119	q1	q2	OK	183.93	258.228	0.489493	0.710003	0.22255	0.637508	no
XLOC_061890	XLOC_061890	-	3:106950538-106954097	q1	q2	NOTEST	64.3018	90.2442	0.488976	0	1	1	no
XLOC_037296	XLOC_037296	-	2:22829481-22835561	q1	q2	OK	1705	2392.67	0.488854	0.602417	0.2161	0.637508	no
XLOC_034062	XLOC_034062	-	17:8879466-8901252	q1	q2	OK	203.972	286.013	0.487713	0.673672	0.18585	0.608568	no
XLOC_101244	XLOC_101244	-	9:14858748-14867547	q1	q2	NOTEST	86.562	121.344	0.487294	0	1	1	no
XLOC_057257	XLOC_057257	-	23:5680507-5695387	q1	q2	OK	117.729	164.938	0.48645	0.632028	0.20875	0.637508	no
XLOC_026959	XLOC_026959	-	12:3214292-3216732	q1	q2	NOTEST	62.838	87.8366	0.483184	0	1	1	no
XLOC_031130	XLOC_031130	-	14:1132163-1134902	q1	q2	OK	206.714	288.65	0.481687	0.676712	0.3038	0.679454	no
XLOC_101323	XLOC_101323	-	9:22248868-22251506	q1	q2	OK	108.488	151.431	0.481133	0.625133	0.2777	0.661061	no
XLOC_097648	XLOC_097648	-	8:10296797-10310466	q1	q2	OK	222.655	310.476	0.479671	0.577974	0.25925	0.648184	no
XLOC_103725	XLOC_103725	-	AADN03009896.1:0-1344	q1	q2	OK	166.699	231.852	0.475953	0.59794	0.26005	0.648184	no
XLOC_111142	XLOC_111142	-	Z:58188625-58192677	q1	q2	NOTEST	23.4127	32.5096	0.473574	0	1	1	no
XLOC_001929	XLOC_001929	-	1:83606472-83612342	q1	q2	NOTEST	46.9094	65.0181	0.470964	0	1	1	no
XLOC_000800	XLOC_000800	-	1:105166323-105173846	q1	q2	OK	136.975	189.38	0.467365	0.625038	0.21305	0.637508	no
XLOC_093725	XLOC_093725	-	7:120835-134891	q1	q2	OK	198.751	274.171	0.464109	0.481912	0.34535	0.701702	no
XLOC_061272	XLOC_061272	-	3:8717947-8720603	q1	q2	OK	147.856	203.774	0.462781	0.560292	0.26335	0.65316	no
XLOC_000174	XLOC_000174	-	1:31074692-31097598	q1	q2	OK	866.393	1192.48	0.460876	0.228919	0.59675	0.841792	no
XLOC_060759	XLOC_060759	-	3:39024738-39029642	q1	q2	OK	149.473	205.709	0.460717	0.654908	0.22865	0.639965	no
XLOC_109085	XLOC_109085	-	JH376027.1:7601-20006	q1	q2	OK	156.589	215.392	0.459987	0.452957	0.4336	0.76761	no
XLOC_110701	XLOC_110701	-	Z:63729414-63731803	q1	q2	OK	151.775	208.731	0.459709	0.578808	0.2741	0.661061	no
XLOC_001720	XLOC_001720	-	1:59467944-59474224	q1	q2	OK	183.663	252.399	0.458648	0.612613	0.21665	0.637508	no
XLOC_106243	XLOC_106243	-	AADN03020007.1:414-1478	q1	q2	NOTEST	43.1371	59.2445	0.457751	0	1	1	no
XLOC_105849	XLOC_105849	-	AADN03018308.1:22-1204	q1	q2	OK	252.522	346.562	0.456706	0.737717	0.29485	0.677614	no
XLOC_074210	XLOC_074210	-	4:69235931-69261268	q1	q2	OK	99.7542	136.79	0.455515	0.362527	0.44345	0.771853	no
XLOC_037789	XLOC_037789	-	2:114983543-114985306	q1	q2	NOTEST	71.964	98.6314	0.454771	0	1	1	no
XLOC_054158	XLOC_054158	-	20:5085384-5128242	q1	q2	OK	449.463	614.157	0.450407	0.407834	0.46915	0.778292	no
XLOC_000416	XLOC_000416	-	1:57077692-57083270	q1	q2	OK	315.082	430.361	0.44982	0.627496	0.21495	0.637508	no
XLOC_090522	XLOC_090522	-	6:20542319-20546530	q1	q2	NOTEST	67.2755	91.802	0.448443	0	1	1	no
XLOC_054152	XLOC_054152	-	20:3778276-3823421	q1	q2	OK	109.545	149.375	0.447418	0.3479	0.46465	0.778292	no
XLOC_101230	XLOC_101230	-	9:14335788-14338872	q1	q2	NOTEST	91.8453	125.133	0.446187	0	1	1	no
XLOC_104189	XLOC_104189	-	AADN03011227.1:2376-4501	q1	q2	NOTEST	32.6231	44.3207	0.442085	0	1	1	no
XLOC_061361	XLOC_061361	-	3:19302633-19308989	q1	q2	OK	326.817	443.969	0.441978	0.582129	0.2426	0.647272	no
XLOC_061429	XLOC_061429	-	3:29936305-29976959	q1	q2	OK	205.373	278.764	0.440795	0.453351	0.43745	0.768229	no
XLOC_107164	XLOC_107164	-	AADN03024012.1:0-1509	q1	q2	OK	117.433	158.999	0.437179	0.07481	0.8336	0.937058	no
XLOC_037428	XLOC_037428	-	2:45252745-45254838	q1	q2	OK	1322.59	1788.9	0.435702	0.620264	0.2233	0.637508	no
XLOC_000131	XLOC_000131	-	1:21635469-21637308	q1	q2	OK	84.7041	114.481	0.4346	0.412263	0.4056	0.742175	no
XLOC_000582	XLOC_000582	-	1:75123645-75142384	q1	q2	OK	175.308	236.897	0.434365	0.523013	0.3337	0.696599	no
XLOC_024554	XLOC_024554	-	11:5563566-5635170	q1	q2	OK	292.563	394.734	0.432132	0.506836	0.29945	0.679454	no
XLOC_106454	XLOC_106454	-	AADN03020969.1:48-1144	q1	q2	OK	151.46	204.223	0.431204	0.212895	0.65665	0.863469	no
XLOC_024694	XLOC_024694	-	11:19148980-19150941	q1	q2	NOTEST	54.9257	74.0231	0.430494	0	1	1	no
XLOC_061633	XLOC_061633	-	3:57081226-57090287	q1	q2	OK	2699.32	3637.22	0.430242	0.477682	0.3444	0.701702	no
XLOC_061362	XLOC_061362	-	3:19451002-19519424	q1	q2	OK	627.202	842.602	0.425922	0.484909	0.3325	0.696599	no
XLOC_027088	XLOC_027088	-	12:18579010-18580075	q1	q2	NOTEST	62.1592	83.3788	0.423712	0	1	1	no
XLOC_090393	XLOC_090393	-	6:8668494-8675531	q1	q2	OK	110.076	147.549	0.422693	0.43466	0.3744	0.729861	no
XLOC_061680	XLOC_061680	-	3:65469441-65494487	q1	q2	OK	201.304	269.358	0.420146	0.270432	0.6423	0.85356	no
XLOC_106551	XLOC_106551	-	AADN03021337.1:35-800	q1	q2	OK	2598.35	3473.42	0.418764	0.720167	0.25535	0.647272	no
XLOC_037527	XLOC_037527	-	2:61750923-61800476	q1	q2	OK	135.691	180.956	0.415313	0.534047	0.27675	0.661061	no
XLOC_105353	XLOC_105353	-	AADN03016306.1:42-1006	q1	q2	NOTEST	78.8117	105.037	0.41441	0	1	1	no
XLOC_090124	XLOC_090124	-	6:13997590-14008911	q1	q2	OK	152.709	203.108	0.411465	0.573838	0.2524	0.647272	no
XLOC_037797	XLOC_037797	-	2:117162904-117170449	q1	q2	OK	1148.92	1527.35	0.410755	0.488781	0.3279	0.69601	no
XLOC_109993	XLOC_109993	-	LGE22C19W28_E50C23:235837-241205	q1	q2	OK	99.9134	132.755	0.410019	0.502884	0.32555	0.69601	no
XLOC_098052	XLOC_098052	-	8:19139426-19155081	q1	q2	OK	97.9941	130.195	0.409908	0.562362	0.25495	0.647272	no
XLOC_108514	XLOC_108514	-	JH375522.1:6710-8237	q1	q2	NOTEST	61.8242	81.9374	0.40635	0	1	1	no
XLOC_090089	XLOC_090089	-	6:10305598-10322697	q1	q2	OK	545.135	722.375	0.406136	0.417323	0.39055	0.742175	no
XLOC_110067	XLOC_110067	-	LGE64:725309-736735	q1	q2	NOTEST	85.2344	112.683	0.402762	0	1	1	no
XLOC_002455	XLOC_002455	-	1:191968417-191976950	q1	q2	NOTEST	16.844	22.2651	0.402546	0	1	1	no
XLOC_090637	XLOC_090637	-	6:33827499-33838426	q1	q2	OK	1221.64	1610.35	0.398551	0.531756	0.3057	0.679454	no
XLOC_107426	XLOC_107426	-	AADN03025057.1:324-1690	q1	q2	NOTEST	33.2872	43.7694	0.394952	0	1	1	no
XLOC_073831	XLOC_073831	-	4:11076246-11078360	q1	q2	NOTEST	34.5999	45.3818	0.391347	0	1	1	no
XLOC_073375	XLOC_073375	-	4:37119841-37121407	q1	q2	OK	554.939	727.05	0.389726	0.509979	0.3095	0.682173	no
XLOC_060177	XLOC_060177	-	28:3166088-3181004	q1	q2	NOTEST	69.4177	90.7768	0.38702	0	1	1	no
XLOC_032620	XLOC_032620	-	15:8572838-8580576	q1	q2	OK	287.328	375.682	0.386814	0.535088	0.28105	0.661061	no
XLOC_097609	XLOC_097609	-	8:5780208-5782522	q1	q2	NOTEST	58.1228	75.933	0.385623	0	1	1	no
XLOC_073393	XLOC_073393	-	4:38809929-38817067	q1	q2	OK	232.366	303.339	0.384531	0.394412	0.45355	0.77818	no
XLOC_073360	XLOC_073360	-	4:34103847-34112936	q1	q2	OK	259.473	338.681	0.384343	0.506927	0.3158	0.684917	no
XLOC_110878	XLOC_110878	-	Z:11151562-11157474	q1	q2	NOTEST	47.7125	62.2475	0.383648	0	1	1	no
XLOC_105607	XLOC_105607	-	AADN03017326.1:23-2106	q1	q2	OK	699.499	908.669	0.377432	0.591021	0.4116	0.747143	no
XLOC_090435	XLOC_090435	-	6:11660693-11674204	q1	q2	OK	117.866	152.884	0.375289	0.524074	0.2914	0.677278	no
XLOC_022605	XLOC_022605	-	10:7209589-7246870	q1	q2	OK	135.428	175.421	0.373297	0.461546	0.364	0.717969	no
XLOC_038785	XLOC_038785	-	2:142219761-142250733	q1	q2	OK	1401.87	1808.23	0.367227	0.358751	0.45065	0.776722	no
XLOC_001700	XLOC_001700	-	1:56805279-56807943	q1	q2	NOTEST	27.8478	35.9104	0.366838	0	1	1	no
XLOC_097955	XLOC_097955	-	8:7305098-7321674	q1	q2	OK	210.023	270.16	0.363266	0.472578	0.31555	0.684917	no
XLOC_061773	XLOC_061773	-	3:87326169-87330831	q1	q2	NOTEST	27.6345	35.533	0.362688	0	1	1	no
XLOC_035311	XLOC_035311	-	18:10957280-10960413	q1	q2	NOTEST	70.582	90.7185	0.362097	0	1	1	no
XLOC_083927	XLOC_083927	-	5:50453225-50455057	q1	q2	OK	253.54	325.652	0.361116	0.461546	0.352	0.704294	no
XLOC_060952	XLOC_060952	-	3:66509883-66522273	q1	q2	OK	855.498	1097.86	0.359854	0.445527	0.35285	0.704294	no
XLOC_106533	XLOC_106533	-	AADN03021250.1:571-1852	q1	q2	OK	220.114	282.002	0.357456	0.607827	0.3711	0.729102	no
XLOC_097860	XLOC_097860	-	8:1293531-1297610	q1	q2	OK	159.106	203.691	0.356392	0.421858	0.43855	0.768229	no
XLOC_000238	XLOC_000238	-	1:43415604-43427966	q1	q2	NOTEST	43.458	55.6326	0.356308	0	1	1	no
XLOC_060058	XLOC_060058	-	28:4040610-4046905	q1	q2	OK	182.299	233.341	0.356135	0.491843	0.32925	0.696009	no
XLOC_037903	XLOC_037903	-	2:139337283-139451236	q1	q2	OK	988.891	1265.02	0.355272	0.400236	0.4902	0.795682	no
XLOC_001544	XLOC_001544	-	1:44076272-44106693	q1	q2	OK	362.93	464.146	0.354888	0.295846	0.5255	0.807116	no
XLOC_037754	XLOC_037754	-	2:109941681-109948014	q1	q2	OK	136.635	174.518	0.353057	0.483602	0.3437	0.701702	no
XLOC_073929	XLOC_073929	-	4:23264026-23265304	q1	q2	OK	263.994	337.155	0.352903	0.507325	0.40235	0.742175	no
XLOC_061037	XLOC_061037	-	3:81743470-81785556	q1	q2	OK	548.066	699.487	0.351947	0.189403	0.5416	0.807564	no
XLOC_107157	XLOC_107157	-	AADN03023973.1:47-1072	q1	q2	OK	315.103	402.076	0.351645	0.515269	0.34675	0.701702	no
XLOC_034118	XLOC_034118	-	17:984027-988199	q1	q2	NOTEST	41.0278	52.3364	0.351215	0	1	1	no
XLOC_073598	XLOC_073598	-	4:69235931-69261268	q1	q2	NOTEST	13.7293	17.5051	0.350513	0	1	1	no
XLOC_106283	XLOC_106283	-	AADN03020160.1:761-1086	q1	q2	OK	734.364	935.949	0.349935	0.356961	0.49075	0.795682	no
XLOC_104549	XLOC_104549	-	AADN03012801.1:15-1474	q1	q2	NOTEST	28.7487	36.6376	0.349828	0	1	1	no
XLOC_073359	XLOC_073359	-	4:34087005-34103769	q1	q2	OK	288.549	367.498	0.34892	0.430128	0.39355	0.742175	no
XLOC_001376	XLOC_001376	-	1:11557526-11566281	q1	q2	OK	133.475	169.621	0.345744	0.475235	0.34615	0.701702	no
XLOC_037597	XLOC_037597	-	2:76544405-76549598	q1	q2	OK	153.581	194.943	0.344056	0.461479	0.36095	0.714767	no
XLOC_037572	XLOC_037572	-	2:68198062-68200505	q1	q2	NOTEST	66.0948	83.8682	0.343587	0	1	1	no
XLOC_032694	XLOC_032694	-	15:385280-402831	q1	q2	OK	448.173	568.308	0.342618	0.464907	0.3729	0.729777	no
XLOC_032791	XLOC_032791	-	15:7725861-7769130	q1	q2	OK	122.693	155.534	0.34217	0.422412	0.40445	0.742175	no
XLOC_109304	XLOC_109304	-	JH376211.1:29-4342	q1	q2	OK	251.742	318.887	0.341101	0.479325	0.41695	0.75141	no
XLOC_090162	XLOC_090162	-	6:17137586-17145121	q1	q2	NOTEST	48.711	61.6719	0.340365	0	1	1	no
XLOC_105189	XLOC_105189	-	AADN03015586.1:17-1466	q1	q2	NOTEST	72.4302	91.4358	0.336166	0	1	1	no
XLOC_038381	XLOC_038381	-	2:65781331-65895522	q1	q2	NOTEST	67.3409	85.0088	0.336129	0	1	1	no
XLOC_097770	XLOC_097770	-	8:23170111-23180730	q1	q2	OK	272.082	343.296	0.335411	0.434688	0.402	0.742175	no
XLOC_031233	XLOC_031233	-	14:7761857-7770375	q1	q2	NOTEST	66.2154	83.5292	0.335115	0	1	1	no
XLOC_074296	XLOC_074296	-	4:84892592-84902437	q1	q2	OK	318.68	400.817	0.330835	0.233653	0.66535	0.865819	no
XLOC_107482	XLOC_107482	-	AADN03025375.1:5-1049	q1	q2	OK	171.125	215.226	0.330803	0.379701	0.4437	0.771853	no
XLOC_090442	XLOC_090442	-	6:13893684-13899187	q1	q2	OK	95.8651	120.228	0.326697	0.410271	0.39815	0.742175	no
XLOC_032878	XLOC_032878	-	15:12202162-12203921	q1	q2	NOTEST	81.484	102.111	0.325555	0	1	1	no
XLOC_053969	XLOC_053969	-	20:5779720-5791961	q1	q2	OK	1751.79	2192.69	0.32387	0.388125	0.50715	0.799435	no
XLOC_029034	XLOC_029034	-	13:15061663-15062196	q1	q2	OK	143.537	179.579	0.323201	0.252791	0.60055	0.841792	no
XLOC_093765	XLOC_093765	-	7:2930653-2967592	q1	q2	NOTEST	31.0257	38.7339	0.320133	0	1	1	no
XLOC_090437	XLOC_090437	-	6:11825784-11830550	q1	q2	OK	289.954	361.8	0.319367	0.439954	0.3841	0.742175	no
XLOC_026991	XLOC_026991	-	12:6436389-6443120	q1	q2	NOTEST	77.7168	96.9672	0.319271	0	1	1	no
XLOC_107558	XLOC_107558	-	AADN03025703.1:353-1084	q1	q2	OK	9489.58	11830.8	0.318127	0.430358	0.42105	0.755155	no
XLOC_055889	XLOC_055889	-	21:4952625-4953276	q1	q2	OK	260.595	323.83	0.313424	0.340902	0.517	0.799435	no
XLOC_073153	XLOC_073153	-	4:3788159-3811504	q1	q2	OK	170.134	211.268	0.312407	0.391914	0.43605	0.768229	no
XLOC_056479	XLOC_056479	-	22:2542568-2546330	q1	q2	NOTEST	15.7025	19.4822	0.311167	0	1	1	no
XLOC_054301	XLOC_054301	-	20:14154186-14160143	q1	q2	OK	137.485	170.49	0.310411	0.418521	0.40565	0.742175	no
XLOC_037709	XLOC_037709	-	2:101990616-101994796	q1	q2	OK	336.893	416.875	0.307327	0.423779	0.39625	0.742175	no
XLOC_107660	XLOC_107660	-	AADN03026078.1:2007-3988	q1	q2	NOTEST	25.538	31.5741	0.306096	0	1	1	no
XLOC_084077	XLOC_084077	-	5:5537743-5538742	q1	q2	NOTEST	42.0121	51.9396	0.306031	0	1	1	no
XLOC_000549	XLOC_000549	-	1:71212674-71384207	q1	q2	OK	953.457	1176.75	0.303571	0.235026	0.49765	0.799435	no
XLOC_055918	XLOC_055918	-	21:6158787-6162279	q1	q2	NOTEST	55.8577	68.9038	0.302829	0	1	1	no
XLOC_107165	XLOC_107165	-	AADN03024012.1:0-1509	q1	q2	OK	775.138	955.885	0.302384	0.353571	0.5253	0.807116	no
XLOC_034078	XLOC_034078	-	17:10364831-10375376	q1	q2	OK	167.461	206.247	0.300548	0.434082	0.3984	0.742175	no
XLOC_083650	XLOC_083650	-	5:16777136-16786806	q1	q2	NOTEST	65.2997	80.3447	0.299125	0	1	1	no
XLOC_053912	XLOC_053912	-	20:799662-805661	q1	q2	NOTEST	70.4556	86.5539	0.296885	0	1	1	no
XLOC_027191	XLOC_027191	-	12:6071888-6085960	q1	q2	OK	866.016	1061.79	0.294027	0.361627	0.4984	0.799435	no
XLOC_094154	XLOC_094154	-	7:13162607-13163982	q1	q2	OK	179.749	219.96	0.291258	0.330011	0.5069	0.799435	no
XLOC_031121	XLOC_031121	-	14:773022-779975	q1	q2	OK	226.175	276.266	0.288615	0.40315	0.40145	0.742175	no
XLOC_060951	XLOC_060951	-	3:66497374-66500348	q1	q2	OK	885.594	1081.19	0.287905	0.403345	0.4224	0.755155	no
XLOC_111076	XLOC_111076	-	Z:44315634-44320243	q1	q2	OK	134.592	164.298	0.287727	0.353145	0.4742	0.784073	no
XLOC_105420	XLOC_105420	-	AADN03016580.1:48-1622	q1	q2	OK	339.97	414.733	0.286777	0.4894	0.42355	0.755155	no
XLOC_109890	XLOC_109890	-	JH376407.1:83707-86593	q1	q2	OK	249.543	304.345	0.28642	0.362914	0.4871	0.795682	no
XLOC_110744	XLOC_110744	-	Z:72308214-72314947	q1	q2	OK	219.954	268.243	0.286336	0.372889	0.45855	0.778292	no
XLOC_032876	XLOC_032876	-	15:12062012-12088025	q1	q2	OK	487.443	592.865	0.282468	0.341763	0.5322	0.807564	no
XLOC_109885	XLOC_109885	-	JH376407.1:1110-18759	q1	q2	OK	261.062	317.156	0.2808	0.318521	0.56225	0.815997	no
XLOC_109886	XLOC_109886	-	JH376407.1:1110-18759	q1	q2	OK	139.005	168.832	0.280452	0.182286	0.71615	0.892515	no
XLOC_110978	XLOC_110978	-	Z:26651263-26655028	q1	q2	OK	134.24	162.417	0.274893	0.337574	0.5113	0.799435	no
XLOC_108715	XLOC_108715	-	JH375657.1:1648-3639	q1	q2	OK	1687.67	2041.6	0.274664	0.496951	0.47625	0.784873	no
XLOC_093724	XLOC_093724	-	7:120835-134891	q1	q2	OK	121.467	146.843	0.273713	0.195735	0.6909	0.873658	no
XLOC_032693	XLOC_032693	-	15:367150-374223	q1	q2	OK	437.539	528.305	0.271962	0.351293	0.5527	0.812031	no
XLOC_030904	XLOC_030904	-	14:1778758-1788832	q1	q2	NOTEST	66.696	80.3215	0.268186	0	1	1	no
XLOC_035252	XLOC_035252	-	18:9137278-9175708	q1	q2	OK	143.787	172.813	0.265284	0.408529	0.5376	0.807564	no
XLOC_101321	XLOC_101321	-	9:22228864-22235930	q1	q2	OK	418.448	502.657	0.264526	0.398259	0.5063	0.799435	no
XLOC_001148	XLOC_001148	-	1:175428012-175430831	q1	q2	NOTEST	70.6175	84.7498	0.263184	0	1	1	no
XLOC_000206	XLOC_000206	-	1:35693714-35702138	q1	q2	OK	184.612	221.548	0.263127	0.368077	0.4658	0.778292	no
XLOC_037761	XLOC_037761	-	2:110515559-110528261	q1	q2	OK	163.672	196.296	0.262221	0.343556	0.4824	0.792401	no
XLOC_110679	XLOC_110679	-	Z:58237887-58250328	q1	q2	NOTEST	33.4378	40.0411	0.260001	0	1	1	no
XLOC_060883	XLOC_060883	-	3:55137489-55144364	q1	q2	NOTEST	65.7011	78.5776	0.258201	0	1	1	no
XLOC_108843	XLOC_108843	-	JH375763.1:2944-4948	q1	q2	OK	127.49	152.423	0.257697	0.32061	0.53275	0.807564	no
XLOC_060625	XLOC_060625	-	3:20601416-20620783	q1	q2	NOTEST	59.1423	70.6754	0.257016	0	1	1	no
XLOC_022739	XLOC_022739	-	10:19844269-19846780	q1	q2	OK	459.88	549.295	0.256323	0.349374	0.48885	0.795682	no
XLOC_022407	XLOC_022407	-	10:11718837-11727625	q1	q2	OK	328.347	391.862	0.255123	0.311436	0.56355	0.815997	no
XLOC_098128	XLOC_098128	-	8:24493840-24507152	q1	q2	OK	245.85	293.259	0.2544	0.278968	0.5785	0.82359	no
XLOC_060099	XLOC_060099	-	28:921410-925846	q1	q2	NOTEST	81.712	97.4386	0.253944	0	1	1	no
XLOC_073657	XLOC_073657	-	4:83179646-83185722	q1	q2	NOTEST	30.6332	36.5245	0.25377	0	1	1	no
XLOC_109350	XLOC_109350	-	JH376241.1:1030-3171	q1	q2	NOTEST	52.2168	62.173	0.251775	0	1	1	no
XLOC_038320	XLOC_038320	-	2:56028950-56031352	q1	q2	NOTEST	83.0251	98.7211	0.24981	0	1	1	no
XLOC_022666	XLOC_022666	-	10:14080003-14091849	q1	q2	OK	470.752	559.266	0.248567	0.314123	0.55215	0.812031	no
XLOC_100911	XLOC_100911	-	9:8435797-8442291	q1	q2	NOTEST	43.9507	52.1607	0.247077	0	1	1	no
XLOC_037904	XLOC_037904	-	2:140110101-140119367	q1	q2	OK	126.04	148.984	0.241274	0.370445	0.50025	0.799435	no
XLOC_029129	XLOC_029129	-	13:7135707-7147547	q1	q2	OK	296.712	350.191	0.239078	0.262539	0.61815	0.852499	no
XLOC_093889	XLOC_093889	-	7:16983389-17011955	q1	q2	OK	144.488	170.327	0.237353	0.319456	0.5158	0.799435	no
XLOC_097684	XLOC_097684	-	8:14146355-14167262	q1	q2	OK	152.269	179.361	0.236243	0.315727	0.5338	0.807564	no
XLOC_074072	XLOC_074072	-	4:49326502-49333571	q1	q2	NOTEST	79.5496	93.6293	0.235104	0	1	1	no
XLOC_034232	XLOC_034232	-	17:9515075-9517004	q1	q2	NOTEST	84.2912	98.9236	0.230932	0	1	1	no
XLOC_037210	XLOC_037210	-	2:6745132-6753643	q1	q2	NOTEST	67.8974	79.2995	0.223956	0	1	1	no
XLOC_083794	XLOC_083794	-	5:33676878-33684785	q1	q2	NOTEST	76.3013	89.0918	0.223586	0	1	1	no
XLOC_001389	XLOC_001389	-	1:13534918-13574782	q1	q2	OK	340.269	397.232	0.223306	0.357916	0.53985	0.807564	no
XLOC_097978	XLOC_097978	-	8:10826646-10836357	q1	q2	OK	106.028	123.64	0.221701	0.23467	0.6352	0.852499	no
XLOC_061645	XLOC_061645	-	3:59596910-59599701	q1	q2	OK	463.777	539.506	0.218206	0.298379	0.5501	0.812031	no
XLOC_000149	XLOC_000149	-	1:26593117-26597000	q1	q2	OK	2398.06	2787.42	0.217067	0.273477	0.62835	0.852499	no
XLOC_061597	XLOC_061597	-	3:51533727-51548576	q1	q2	OK	111.209	129.012	0.214234	0.277815	0.59265	0.841126	no
XLOC_001519	XLOC_001519	-	1:38024098-38028905	q1	q2	OK	106.896	123.983	0.213931	0.257693	0.60765	0.845646	no
XLOC_073788	XLOC_073788	-	4:4022039-4026104	q1	q2	OK	244.585	283.363	0.212315	0.279391	0.60285	0.841792	no
XLOC_090443	XLOC_090443	-	6:14084922-14110017	q1	q2	OK	174.153	201.74	0.212147	0.282288	0.5668	0.815997	no
XLOC_058810	XLOC_058810	-	26:2664875-2669960	q1	q2	NOTEST	92.9356	107.428	0.20907	0	1	1	no
XLOC_024648	XLOC_024648	-	11:16878880-16883453	q1	q2	NOTEST	54.659	63.1595	0.208541	0	1	1	no
XLOC_073073	XLOC_073073	-	4:4066-6766	q1	q2	OK	128.881	148.922	0.208514	0.243394	0.63435	0.852499	no
XLOC_057910	XLOC_057910	-	24:5630155-5640112	q1	q2	NOTEST	51.8816	59.9376	0.208237	0	1	1	no
XLOC_036236	XLOC_036236	-	19:3489316-3499338	q1	q2	OK	238.282	275.06	0.207077	0.217581	0.69055	0.873658	no
XLOC_061315	XLOC_061315	-	3:14637556-14643206	q1	q2	NOTEST	98.2687	113.425	0.206937	0	1	1	no
XLOC_097946	XLOC_097946	-	8:6271941-6275585	q1	q2	OK	94.2338	108.579	0.204425	0.239227	0.6372	0.852499	no
XLOC_060122	XLOC_060122	-	28:1542101-1546687	q1	q2	NOTEST	22.7354	26.1565	0.202224	0	1	1	no
XLOC_084130	XLOC_084130	-	5:12000817-12025855	q1	q2	OK	186.776	214.649	0.200671	0.213455	0.66185	0.863703	no
XLOC_097567	XLOC_097567	-	8:1923356-1987705	q1	q2	OK	573.464	657.9	0.198164	0.166171	0.761	0.925391	no
XLOC_100901	XLOC_100901	-	9:6732976-6751330	q1	q2	NOTEST	55.7644	63.812	0.194485	0	1	1	no
XLOC_073376	XLOC_073376	-	4:37123027-37128691	q1	q2	OK	106.058	121.104	0.191398	0.240433	0.63415	0.852499	no
XLOC_027056	XLOC_027056	-	12:11847684-11850360	q1	q2	OK	351.879	401.506	0.190345	0.240467	0.62575	0.852499	no
XLOC_107298	XLOC_107298	-	AADN03024557.1:86-813	q1	q2	OK	298.191	339.161	0.185735	0.24872	0.67245	0.868292	no
XLOC_055712	XLOC_055712	-	21:2625429-2631762	q1	q2	NOTEST	21.53	24.4584	0.183979	0	1	1	no
XLOC_026942	XLOC_026942	-	12:2455973-2478331	q1	q2	NOTEST	95.2414	108.115	0.182901	0	1	1	no
XLOC_001140	XLOC_001140	-	1:174366596-174374737	q1	q2	OK	172.802	195.911	0.181076	0.253773	0.6523	0.860731	no
XLOC_110347	XLOC_110347	-	Z:9765217-9772205	q1	q2	OK	544.213	616.758	0.180534	0.240421	0.6394	0.852499	no
XLOC_032691	XLOC_032691	-	15:334693-341311	q1	q2	NOTEST	85.6872	96.9489	0.178145	0	1	1	no
XLOC_109413	XLOC_109413	-	JH376272.1:5033-7132	q1	q2	OK	123.123	139.059	0.175592	0.199058	0.68895	0.873658	no
XLOC_038105	XLOC_038105	-	2:24345356-24350665	q1	q2	OK	351.386	396.582	0.174561	0.258486	0.6313	0.852499	no
XLOC_083752	XLOC_083752	-	5:27599919-27613545	q1	q2	NOTEST	51.2106	57.7552	0.173509	0	1	1	no
XLOC_105362	XLOC_105362	-	AADN03016328.1:267-4505	q1	q2	OK	217.146	244.77	0.172759	0.256053	0.6398	0.852499	no
XLOC_061694	XLOC_061694	-	3:66759590-66766053	q1	q2	OK	464.383	523.02	0.171551	0.21687	0.662	0.863703	no
XLOC_073481	XLOC_073481	-	4:50238951-50241823	q1	q2	NOTEST	70.9064	79.6558	0.167864	0	1	1	no
XLOC_038547	XLOC_038547	-	2:100465041-100471955	q1	q2	OK	269.677	302.913	0.167674	0.226447	0.65285	0.860731	no
XLOC_038150	XLOC_038150	-	2:32243468-32255912	q1	q2	OK	402.683	452.034	0.166785	0.220539	0.6748	0.86885	no
XLOC_034200	XLOC_034200	-	17:7214545-7217974	q1	q2	OK	355.255	398.575	0.165996	0.179757	0.7109	0.891843	no
XLOC_061248	XLOC_061248	-	3:4240012-4254650	q1	q2	NOTEST	39.9439	44.8137	0.165962	0	1	1	no
XLOC_090280	XLOC_090280	-	6:27661479-27672055	q1	q2	NOTEST	47.8363	53.5907	0.163876	0	1	1	no
XLOC_038701	XLOC_038701	-	2:126669754-126675436	q1	q2	NOTEST	55.5353	62.1835	0.163127	0	1	1	no
XLOC_061616	XLOC_061616	-	3:54241416-54243695	q1	q2	OK	412.831	462.136	0.162766	0.357161	0.67635	0.86885	no
XLOC_108464	XLOC_108464	-	JH375494.1:8204-18128	q1	q2	OK	105.074	117.503	0.161297	0.211624	0.70005	0.881219	no
XLOC_001775	XLOC_001775	-	1:68055008-68072115	q1	q2	OK	137.382	153.534	0.16037	0.214094	0.67145	0.868292	no
XLOC_024610	XLOC_024610	-	11:13193305-13196516	q1	q2	NOTEST	71.1923	79.4573	0.158459	0	1	1	no
XLOC_104974	XLOC_104974	-	AADN03014657.1:16-1043	q1	q2	OK	215.216	239.664	0.155227	0.25115	0.71205	0.891843	no
XLOC_073664	XLOC_073664	-	4:84334627-84345748	q1	q2	NOTEST	34.488	38.388	0.154563	0	1	1	no
XLOC_000562	XLOC_000562	-	1:72361534-72364695	q1	q2	NOTEST	59.016	65.6603	0.153915	0	1	1	no
XLOC_106976	XLOC_106976	-	AADN03023107.1:926-1883	q1	q2	NOTEST	119.269	132.682	0.153758	0	1	1	no
XLOC_105117	XLOC_105117	-	AADN03015285.1:0-1595	q1	q2	OK	1600.03	1776.43	0.150877	0.262078	0.68955	0.873658	no
XLOC_061360	XLOC_061360	-	3:19284686-19288788	q1	q2	NOTEST	64.7185	71.8262	0.150332	0	1	1	no
XLOC_058872	XLOC_058872	-	26:176340-184391	q1	q2	OK	126.987	140.371	0.144563	0.207027	0.6923	0.873658	no
XLOC_073408	XLOC_073408	-	4:42837897-42842404	q1	q2	NOTEST	57.8882	63.9049	0.142659	0	1	1	no
XLOC_026990	XLOC_026990	-	12:6367849-6372347	q1	q2	OK	117.853	130.098	0.142615	0.202189	0.7229	0.897965	no
XLOC_084300	XLOC_084300	-	5:30493331-30500340	q1	q2	NOTEST	50.0004	55.1571	0.141607	0	1	1	no
XLOC_060490	XLOC_060490	-	3:3299529-3307270	q1	q2	NOTEST	98.0339	107.961	0.139159	0	1	1	no
XLOC_083580	XLOC_083580	-	5:10910017-10917330	q1	q2	NOTEST	55.6016	61.1721	0.137747	0	1	1	no
XLOC_090404	XLOC_090404	-	6:9063418-9066173	q1	q2	NOTEST	94.8963	104.087	0.133364	0	1	1	no
XLOC_058990	XLOC_058990	-	26:5010733-5015438	q1	q2	NOTEST	36.3617	39.8719	0.132955	0	1	1	no
XLOC_090414	XLOC_090414	-	6:10305598-10322697	q1	q2	OK	202.578	221.87	0.13124	0.0779224	0.9109	0.956075	no
XLOC_083582	XLOC_083582	-	5:11118757-11124974	q1	q2	OK	100.516	110.034	0.130521	0.171859	0.7259	0.897965	no
XLOC_028883	XLOC_028883	-	13:552659-555775	q1	q2	NOTEST	50.9936	55.6629	0.126399	0	1	1	no
XLOC_024539	XLOC_024539	-	11:2857392-2880181	q1	q2	OK	167.483	182.504	0.123914	0.128082	0.80475	0.937058	no
XLOC_000670	XLOC_000670	-	1:82563259-82567182	q1	q2	NOTEST	56.8878	61.9348	0.12263	0	1	1	no
XLOC_060776	XLOC_060776	-	3:40180046-40201337	q1	q2	OK	200.248	217.951	0.122213	0.127211	0.81025	0.937058	no
XLOC_032487	XLOC_032487	-	15:492042-496799	q1	q2	NOTEST	89.9579	97.9006	0.122067	0	1	1	no
XLOC_053940	XLOC_053940	-	20:3652405-3714430	q1	q2	OK	263.412	286.23	0.119853	0.155	0.78505	0.932014	no
XLOC_000037	XLOC_000037	-	1:3137041-3140686	q1	q2	NOTEST	60.627	65.7968	0.118056	0	1	1	no
XLOC_094087	XLOC_094087	-	7:4905037-4964009	q1	q2	OK	101.632	110.169	0.116368	0.130975	0.8053	0.937058	no
XLOC_101051	XLOC_101051	-	9:20288730-20300561	q1	q2	OK	122.517	132.696	0.115145	0.0861677	0.84565	0.937058	no
XLOC_094023	XLOC_094023	-	7:33213578-33237445	q1	q2	NOTEST	54.4576	58.9571	0.114532	0	1	1	no
XLOC_105552	XLOC_105552	-	AADN03017114.1:8738-10898	q1	q2	OK	275.97	298.547	0.113447	0.13329	0.7817	0.931075	no
XLOC_094205	XLOC_094205	-	7:18103108-18115561	q1	q2	OK	186.516	201.722	0.113068	0.157901	0.75265	0.922207	no
XLOC_060483	XLOC_060483	-	3:3063865-3072972	q1	q2	OK	155.724	168.272	0.111795	0.171614	0.76395	0.926729	no
XLOC_060649	XLOC_060649	-	3:24226705-24318487	q1	q2	OK	120.322	129.96	0.111173	0.101897	0.8346	0.937058	no
XLOC_108898	XLOC_108898	-	JH375832.1:5334-9365	q1	q2	OK	191.603	206.622	0.108876	0.126072	0.80045	0.937058	no
XLOC_027024	XLOC_027024	-	12:10638004-10642500	q1	q2	NOTEST	83.4493	89.965	0.108464	0	1	1	no
XLOC_026931	XLOC_026931	-	12:1289683-1299613	q1	q2	OK	109.182	117.691	0.108274	0.151633	0.77145	0.927749	no
XLOC_061742	XLOC_061742	-	3:78912606-78916235	q1	q2	NOTEST	132.808	143.097	0.10765	0	1	1	no
XLOC_100902	XLOC_100902	-	9:6898717-6905906	q1	q2	NOTEST	45.7199	49.2537	0.107409	0	1	1	no
XLOC_105292	XLOC_105292	-	AADN03016005.1:283-960	q1	q2	OK	168.996	181.835	0.105645	0.109515	0.832	0.937058	no
XLOC_094187	XLOC_094187	-	7:17027312-17030828	q1	q2	OK	116.2	124.99	0.1052	0.126932	0.8009	0.937058	no
XLOC_084176	XLOC_084176	-	5:16269832-16275019	q1	q2	NOTEST	71.4432	76.6738	0.101936	0	1	1	no
XLOC_107244	XLOC_107244	-	AADN03024309.1:49-1317	q1	q2	OK	620.122	662.762	0.0959381	0.151366	0.79155	0.937058	no
XLOC_073508	XLOC_073508	-	4:54138026-54139875	q1	q2	OK	2508.23	2680.08	0.0956055	0.174311	0.81425	0.937058	no
XLOC_104511	XLOC_104511	-	AADN03012593.1:57-4134	q1	q2	OK	250.384	267.366	0.0946742	0.126231	0.8103	0.937058	no
XLOC_029036	XLOC_029036	-	13:15081928-15084464	q1	q2	OK	226.142	241.356	0.0939343	0.142183	0.8004	0.937058	no
XLOC_059981	XLOC_059981	-	28:2143699-2148945	q1	q2	NOTEST	23.3821	24.9343	0.0927319	0	1	1	no
XLOC_100829	XLOC_100829	-	9:1296014-1300453	q1	q2	NOTEST	82.3773	87.8027	0.0920181	0	1	1	no
XLOC_107337	XLOC_107337	-	AADN03024719.1:9-1369	q1	q2	OK	208.42	221.984	0.0909643	0.108392	0.8292	0.937058	no
XLOC_108763	XLOC_108763	-	JH375697.1:830-3030	q1	q2	OK	230.858	245.629	0.0894794	0.0640808	0.91415	0.956075	no
XLOC_038377	XLOC_038377	-	2:64943985-64948011	q1	q2	NOTEST	51.7112	54.9439	0.0874823	0	1	1	no
XLOC_038227	XLOC_038227	-	2:41688937-41693845	q1	q2	NOTEST	47.5186	50.4641	0.0867661	0	1	1	no
XLOC_053980	XLOC_053980	-	20:6811231-6816752	q1	q2	OK	1133.17	1203.35	0.086683	0.119749	0.82875	0.937058	no
XLOC_001802	XLOC_001802	-	1:71594972-71619933	q1	q2	OK	144.727	153.567	0.085535	0.122111	0.81585	0.937058	no
XLOC_037557	XLOC_037557	-	2:65781331-65895522	q1	q2	NOTEST	54.2481	57.5601	0.0854969	0	1	1	no
XLOC_029064	XLOC_029064	-	13:16707501-16713503	q1	q2	NOTEST	35.7813	37.9565	0.0851419	0	1	1	no
XLOC_000847	XLOC_000847	-	1:111346129-111349994	q1	q2	NOTEST	43.683	46.3122	0.0843188	0	1	1	no
XLOC_060110	XLOC_060110	-	28:1096600-1097893	q1	q2	OK	262.506	278.198	0.0837591	0.102246	0.8434	0.937058	no
XLOC_107328	XLOC_107328	-	AADN03024672.1:4210-7656	q1	q2	NOTEST	39.7917	42.1604	0.0834216	0	1	1	no
XLOC_061314	XLOC_061314	-	3:14450610-14474939	q1	q2	NOTEST	51.6547	54.7252	0.0833052	0	1	1	no
XLOC_061283	XLOC_061283	-	3:9869118-9886946	q1	q2	OK	131.026	138.684	0.0819497	0.109742	0.82995	0.937058	no
XLOC_001574	XLOC_001574	-	1:47778449-47785122	q1	q2	OK	485.663	513.55	0.0805471	0.109946	0.8322	0.937058	no
XLOC_073343	XLOC_073343	-	4:33412457-33415423	q1	q2	NOTEST	47.8304	50.538	0.0794404	0	1	1	no
XLOC_073671	XLOC_073671	-	4:84892592-84902437	q1	q2	OK	677.791	713.641	0.0743567	0.0663968	0.8926	0.956075	no
XLOC_060819	XLOC_060819	-	3:46647858-46656725	q1	q2	OK	126.672	133.266	0.0732114	0.0982812	0.84885	0.937058	no
XLOC_037921	XLOC_037921	-	2:145888683-145890697	q1	q2	NOTEST	95.1969	100.121	0.0727546	0	1	1	no
XLOC_058542	XLOC_058542	-	25:128491-137270	q1	q2	OK	283.642	297.841	0.0704709	0.105282	0.85875	0.941431	no
XLOC_031084	XLOC_031084	-	14:13420107-13427879	q1	q2	OK	188.546	197.955	0.070261	0.0980724	0.84915	0.937058	no
XLOC_083607	XLOC_083607	-	5:13271001-13278658	q1	q2	OK	106.948	112.155	0.0685906	0.0893913	0.85625	0.940748	no
XLOC_058457	XLOC_058457	-	25:615322-616946	q1	q2	NOTEST	76.4422	79.741	0.0609527	0	1	1	no
XLOC_061004	XLOC_061004	-	3:76246640-76285518	q1	q2	OK	584.792	609.938	0.0607388	0.0760922	0.8942	0.956075	no
XLOC_101052	XLOC_101052	-	9:20318646-20323667	q1	q2	NOTEST	71.835	74.9046	0.0603676	0	1	1	no
XLOC_001977	XLOC_001977	-	1:94413514-94452816	q1	q2	OK	1247.35	1298.97	0.0585013	0.0552444	0.9106	0.956075	no
XLOC_032483	XLOC_032483	-	15:367150-374223	q1	q2	NOTEST	47.0665	48.9414	0.0563551	0	1	1	no
XLOC_103778	XLOC_103778	-	AADN03010060.1:78-564	q1	q2	OK	465.264	483.312	0.0549036	0.0786984	0.90435	0.956075	no
XLOC_111212	XLOC_111212	-	Z:70546972-70549355	q1	q2	NOTEST	33.211	34.4698	0.0536718	0	1	1	no
XLOC_104988	XLOC_104988	-	AADN03014732.1:0-543	q1	q2	OK	155.42	161.084	0.051636	0.0533489	0.9279	0.96248	no
XLOC_061554	XLOC_061554	-	3:47255428-47257425	q1	q2	NOTEST	59.9463	62.1179	0.0513379	0	1	1	no
XLOC_000520	XLOC_000520	-	1:67645295-67649061	q1	q2	OK	223.16	230.968	0.0496142	0.0690032	0.89935	0.956075	no
XLOC_090298	XLOC_090298	-	6:30252526-30255076	q1	q2	NOTEST	60.6066	62.6922	0.0488101	0	1	1	no
XLOC_073915	XLOC_073915	-	4:20558656-20564012	q1	q2	NOTEST	75.1213	77.6887	0.0484819	0	1	1	no
XLOC_000882	XLOC_000882	-	1:119744450-119749959	q1	q2	NOTEST	47.5088	49.1135	0.0479239	0	1	1	no
XLOC_000572	XLOC_000572	-	1:73539860-73553109	q1	q2	OK	153.195	158.268	0.0469995	0.0652757	0.89195	0.956075	no
XLOC_100844	XLOC_100844	-	9:3110909-3112036	q1	q2	OK	259.941	268.268	0.0454923	0.0432699	0.93305	0.965822	no
XLOC_098129	XLOC_098129	-	8:24525927-24530178	q1	q2	OK	141.09	145.487	0.0442771	0.0478938	0.91995	0.958202	no
XLOC_093971	XLOC_093971	-	7:24804812-24819778	q1	q2	NOTEST	89.5723	92.2907	0.0431335	0	1	1	no
XLOC_037589	XLOC_037589	-	2:75353582-75359695	q1	q2	OK	148.84	153.297	0.0425654	0.0533386	0.9089	0.956075	no
XLOC_031234	XLOC_031234	-	14:8147183-8154238	q1	q2	OK	119.081	122.408	0.0397503	0.0514914	0.9159	0.956075	no
XLOC_055849	XLOC_055849	-	21:3568885-3572578	q1	q2	OK	159.97	164.022	0.0360903	0.0464664	0.92625	0.96248	no
XLOC_073419	XLOC_073419	-	4:44197694-44201949	q1	q2	NOTEST	65.3146	66.8115	0.0326905	0	1	1	no
XLOC_000650	XLOC_000650	-	1:79271867-79284081	q1	q2	NOTEST	78.2339	79.8841	0.0301137	0	1	1	no
XLOC_002299	XLOC_002299	-	1:166837812-166894183	q1	q2	NOTEST	37.0323	37.8117	0.030046	0	1	1	no
XLOC_036471	XLOC_036471	-	19:5838321-5856418	q1	q2	OK	108.326	110.588	0.0298067	0.0392578	0.93705	0.966148	no
XLOC_037936	XLOC_037936	-	2:115715-121552	q1	q2	NOTEST	89.4057	91.0371	0.0260872	0	1	1	no
XLOC_000323	XLOC_000323	-	1:49733779-49739186	q1	q2	NOTEST	51.1908	52.1083	0.0256266	0	1	1	no
XLOC_094137	XLOC_094137	-	7:11821095-11827794	q1	q2	OK	273.154	277.723	0.0239347	0.0337939	0.9471	0.97233	no
XLOC_037319	XLOC_037319	-	2:27173683-27188625	q1	q2	NOTEST	39.092	39.6596	0.020794	0	1	1	no
XLOC_002060	XLOC_002060	-	1:109794822-109812754	q1	q2	OK	388.586	391.829	0.0119905	0.0143561	0.97665	0.992498	no
XLOC_037806	XLOC_037806	-	2:118635257-118644077	q1	q2	OK	105.344	106.154	0.0110516	0.0128257	0.98595	0.993885	no
XLOC_100858	XLOC_100858	-	9:3954096-3962847	q1	q2	OK	170.203	171.486	0.0108406	0.011767	0.984	0.993885	no
XLOC_000173	XLOC_000173	-	1:30975143-30976485	q1	q2	NOTEST	36.4928	36.7212	0.00900009	0	1	1	no
XLOC_109420	XLOC_109420	-	JH376276.1:3969-11738	q1	q2	OK	159.238	159.835	0.00540363	0.00428336	0.99395	0.9943	no
XLOC_022675	XLOC_022675	-	10:16449736-16475169	q1	q2	OK	104.085	104.343	0.00356788	0.00465589	0.9925	0.9943	no
XLOC_061515	XLOC_061515	-	3:39937037-39942859	q1	q2	OK	870.526	871.947	0.00235396	0.00302341	0.9943	0.9943	no
XLOC_061403	XLOC_061403	-	3:25572275-25574528	q1	q2	NOTEST	42.641	42.7067	0.00222314	0	1	1	no
XLOC_000119	XLOC_000119	-	1:18739067-18744827	q1	q2	OK	112.383	112.396	0.000165767	0.000188756	0.97915	0.992941	no
XLOC_000773	XLOC_000773	-	1:100419055-100424320	q1	q2	NOTEST	0	0	0	0	1	1	no
XLOC_054073	XLOC_054073	-	20:11053617-11070448	q1	q2	OK	180.443	179.763	-0.00544353	-0.00722099	0.9902	0.9943	no
XLOC_101003	XLOC_101003	-	9:15591817-15601243	q1	q2	NOTEST	58.2677	57.9118	-0.00883828	0	1	1	no
XLOC_108674	XLOC_108674	-	JH375633.1:3578-5234	q1	q2	NOTEST	25.4336	25.1249	-0.0176149	0	1	1	no
XLOC_110604	XLOC_110604	-	Z:43641358-43644903	q1	q2	NOTEST	55.7823	55.0469	-0.0191455	0	1	1	no
XLOC_024609	XLOC_024609	-	11:13045160-13059162	q1	q2	OK	137.29	135.465	-0.0193125	-0.0261512	0.95935	0.976899	no
XLOC_038052	XLOC_038052	-	2:17244944-17250321	q1	q2	OK	193.531	190.89	-0.0198189	-0.026532	0.95575	0.976338	no
XLOC_024809	XLOC_024809	-	11:8797658-8798563	q1	q2	NOTEST	17.9356	17.6674	-0.0217377	0	1	1	no
XLOC_106025	XLOC_106025	-	AADN03019027.1:0-446	q1	q2	OK	4596.12	4527	-0.0218622	-0.0369022	0.952	0.975362	no
XLOC_101054	XLOC_101054	-	9:20543721-20583774	q1	q2	OK	246.705	242.703	-0.0235941	-0.0172068	0.98105	0.992942	no
XLOC_057189	XLOC_057189	-	23:2506204-2508781	q1	q2	OK	2581.93	2536.89	-0.0253868	-0.031457	0.95685	0.976338	no
XLOC_037910	XLOC_037910	-	2:141730372-141736437	q1	q2	NOTEST	104.02	102.08	-0.0271642	0	1	1	no
XLOC_061068	XLOC_061068	-	3:88222751-88233342	q1	q2	NOTEST	66.8794	65.5563	-0.0288284	0	1	1	no
XLOC_107232	XLOC_107232	-	AADN03024263.1:55-925	q1	q2	OK	449.167	438.768	-0.033793	-0.0421452	0.93915	0.966148	no
XLOC_002088	XLOC_002088	-	1:115306315-115358345	q1	q2	NOTEST	82.6406	80.6391	-0.0353707	0	1	1	no
XLOC_022477	XLOC_022477	-	10:18750091-18769991	q1	q2	OK	607.865	592.954	-0.0358328	-0.0331731	0.9383	0.966148	no
XLOC_100851	XLOC_100851	-	9:3386574-3391121	q1	q2	NOTEST	59.8099	58.2393	-0.0383916	0	1	1	no
XLOC_083956	XLOC_083956	-	5:54455362-54460631	q1	q2	NOTEST	102.669	99.7027	-0.0423034	0	1	1	no
XLOC_000604	XLOC_000604	-	1:76563157-76568334	q1	q2	OK	277.012	269.002	-0.0423321	-0.0556191	0.9135	0.956075	no
XLOC_073461	XLOC_073461	-	4:49042920-49046610	q1	q2	OK	638.402	619.755	-0.0427674	-0.056896	0.91045	0.956075	no
XLOC_060687	XLOC_060687	-	3:29801589-29805259	q1	q2	NOTEST	62.4576	60.5461	-0.0448444	0	1	1	no
XLOC_107223	XLOC_107223	-	AADN03024216.1:3-2423	q1	q2	NOTEST	66.4077	64.2827	-0.0469201	0	1	1	no
XLOC_028972	XLOC_028972	-	13:9865860-9870861	q1	q2	NOTEST	48.3638	46.7167	-0.0499902	0	1	1	no
XLOC_037979	XLOC_037979	-	2:3550662-3560172	q1	q2	OK	292.196	281.251	-0.0550783	-0.0693839	0.90205	0.956075	no
XLOC_105241	XLOC_105241	-	AADN03015789.1:0-1681	q1	q2	NOTEST	87.9871	84.5976	-0.0566739	0	1	1	no
XLOC_024818	XLOC_024818	-	11:9741487-9778304	q1	q2	OK	252.255	242.326	-0.0579326	-0.0649212	0.916	0.956075	no
XLOC_083886	XLOC_083886	-	5:45257064-45270283	q1	q2	OK	381.54	365.647	-0.0613848	-0.0682558	0.89035	0.956075	no
XLOC_103699	XLOC_103699	-	AADN03009794.1:12993-19753	q1	q2	OK	376.692	360.593	-0.0630148	-0.0829617	0.86515	0.942119	no
XLOC_107027	XLOC_107027	-	AADN03023364.1:3-1366	q1	q2	OK	1542.09	1475.6	-0.0635793	-0.0823669	0.8669	0.942119	no
XLOC_057764	XLOC_057764	-	24:4200043-4202974	q1	q2	NOTEST	36.7505	35.1659	-0.0635873	0	1	1	no
XLOC_000237	XLOC_000237	-	1:43177219-43201106	q1	q2	OK	362.732	347.008	-0.063932	-0.055936	0.90715	0.956075	no
XLOC_058968	XLOC_058968	-	26:4007062-4018601	q1	q2	OK	105.973	101.198	-0.0665084	-0.086204	0.8659	0.942119	no
XLOC_022665	XLOC_022665	-	10:14077455-14078594	q1	q2	NOTEST	43.6799	41.6498	-0.06866	0	1	1	no
XLOC_024785	XLOC_024785	-	11:5383089-5400258	q1	q2	OK	108.972	103.894	-0.0688449	-0.0765476	0.87595	0.945799	no
XLOC_026932	XLOC_026932	-	12:1713283-1731619	q1	q2	OK	170.358	162.243	-0.0704148	-0.0984096	0.84205	0.937058	no
XLOC_000868	XLOC_000868	-	1:117649895-117663718	q1	q2	OK	652.339	621.223	-0.07051	-0.101647	0.86945	0.942845	no
XLOC_104643	XLOC_104643	-	AADN03013204.1:46-6241	q1	q2	OK	118.915	113.075	-0.0726459	-0.0993765	0.8418	0.937058	no
XLOC_109750	XLOC_109750	-	JH376388.1:51928-80260	q1	q2	NOTEST	31.5219	29.9686	-0.0729051	0	1	1	no
XLOC_057007	XLOC_057007	-	23:106894-112259	q1	q2	NOTEST	34.7584	33.0397	-0.0731594	0	1	1	no
XLOC_002081	XLOC_002081	-	1:112602535-112609507	q1	q2	OK	169.274	160.843	-0.0737039	-0.0912776	0.85225	0.938412	no
XLOC_084172	XLOC_084172	-	5:16156352-16158241	q1	q2	NOTEST	69.6051	66.0224	-0.0762362	0	1	1	no
XLOC_073465	XLOC_073465	-	4:49298731-49314781	q1	q2	OK	218.371	206.819	-0.0784118	-0.0985794	0.8428	0.937058	no
XLOC_100842	XLOC_100842	-	9:3078036-3084548	q1	q2	OK	294.741	278.857	-0.0799228	-0.103503	0.8341	0.937058	no
XLOC_026947	XLOC_026947	-	12:2729458-2739013	q1	q2	OK	339.053	320.104	-0.0829711	-0.100367	0.86135	0.942119	no
XLOC_058892	XLOC_058892	-	26:1241519-1243005	q1	q2	NOTEST	72.5262	68.4319	-0.0838317	0	1	1	no
XLOC_029105	XLOC_029105	-	13:1699707-1731296	q1	q2	OK	112.419	105.976	-0.0851455	-0.106437	0.8361	0.937058	no
XLOC_038786	XLOC_038786	-	2:142403308-142404369	q1	q2	NOTEST	103.775	97.752	-0.0862552	0	1	1	no
XLOC_000374	XLOC_000374	-	1:51678038-51679734	q1	q2	NOTEST	93.5899	88.0019	-0.0888177	0	1	1	no
XLOC_073846	XLOC_073846	-	4:11450092-11451057	q1	q2	NOTEST	32.7696	30.7412	-0.0921851	0	1	1	no
XLOC_058440	XLOC_058440	-	25:267312-269311	q1	q2	NOTEST	80.7648	75.6941	-0.0935453	0	1	1	no
XLOC_053995	XLOC_053995	-	20:8332099-8342194	q1	q2	OK	819.361	767.549	-0.0942407	-0.120048	0.8119	0.937058	no
XLOC_061015	XLOC_061015	-	3:77726941-77801892	q1	q2	OK	664.409	620.548	-0.0985284	-0.0654284	0.8425	0.937058	no
XLOC_110291	XLOC_110291	-	Z:2898635-2912991	q1	q2	NOTEST	86.9026	81.0538	-0.100519	0	1	1	no
XLOC_028945	XLOC_028945	-	13:8749104-8752403	q1	q2	NOTEST	33.1147	30.8296	-0.103156	0	1	1	no
XLOC_053976	XLOC_053976	-	20:6174346-6181967	q1	q2	OK	181.001	168.115	-0.106556	-0.124704	0.80575	0.937058	no
XLOC_038027	XLOC_038027	-	2:12748406-12759139	q1	q2	OK	156.157	144.77	-0.109229	-0.146806	0.77765	0.929839	no
XLOC_032632	XLOC_032632	-	15:9299912-9319855	q1	q2	NOTEST	86.2877	79.7575	-0.113534	0	1	1	no
XLOC_084113	XLOC_084113	-	5:10488056-10497541	q1	q2	OK	116.715	107.426	-0.119643	-0.138059	0.7824	0.931075	no
XLOC_083588	XLOC_083588	-	5:11871261-11874772	q1	q2	OK	208.975	192.325	-0.119787	-0.15259	0.75885	0.925022	no
XLOC_104039	XLOC_104039	-	AADN03010861.1:2-918	q1	q2	NOTEST	42.5751	39.16	-0.120627	0	1	1	no
XLOC_109224	XLOC_109224	-	JH376162.1:83-1280	q1	q2	OK	123.999	114.017	-0.121082	-0.118731	0.81375	0.937058	no
XLOC_090360	XLOC_090360	-	6:3867278-3872087	q1	q2	OK	191.776	176.116	-0.122897	-0.151741	0.76715	0.926971	no
XLOC_000477	XLOC_000477	-	1:62321764-62329925	q1	q2	NOTEST	87.462	80.3004	-0.123249	0	1	1	no
XLOC_001697	XLOC_001697	-	1:56697120-56701469	q1	q2	NOTEST	73.2754	67.2588	-0.123606	0	1	1	no
XLOC_101324	XLOC_101324	-	9:22252208-22257783	q1	q2	NOTEST	50.2201	46.0865	-0.123921	0	1	1	no
XLOC_105109	XLOC_105109	-	AADN03015264.1:39-2731	q1	q2	OK	207.288	189.869	-0.126633	-0.169733	0.73045	0.901368	no
XLOC_101181	XLOC_101181	-	9:8454444-8456960	q1	q2	NOTEST	70.7258	64.7488	-0.127384	0	1	1	no
XLOC_073156	XLOC_073156	-	4:4040182-4045014	q1	q2	NOTEST	63.3141	57.9348	-0.128094	0	1	1	no
XLOC_074025	XLOC_074025	-	4:42812836-42830314	q1	q2	NOTEST	97.0528	88.6961	-0.129899	0	1	1	no
XLOC_055843	XLOC_055843	-	21:3001193-3009839	q1	q2	NOTEST	38.3732	35.0326	-0.131401	0	1	1	no
XLOC_032674	XLOC_032674	-	15:11401208-11405327	q1	q2	NOTEST	72.6472	66.2968	-0.131969	0	1	1	no
XLOC_104323	XLOC_104323	-	AADN03011847.1:2650-6464	q1	q2	OK	154.681	141.153	-0.13203	-0.167624	0.74135	0.912571	no
XLOC_000240	XLOC_000240	-	1:44248660-44251811	q1	q2	OK	112.688	102.778	-0.132791	-0.159027	0.75325	0.922207	no
XLOC_101225	XLOC_101225	-	9:13676938-13686712	q1	q2	NOTEST	45.0306	40.9983	-0.135343	0	1	1	no
XLOC_107559	XLOC_107559	-	AADN03025706.1:28-1050	q1	q2	OK	118.419	107.67	-0.137283	-0.124101	0.8039	0.937058	no
XLOC_090622	XLOC_090622	-	6:31532140-31538910	q1	q2	OK	158.281	143.83	-0.138117	-0.14802	0.77405	0.927749	no
XLOC_060633	XLOC_060633	-	3:21411076-21415150	q1	q2	NOTEST	83.568	75.895	-0.138946	0	1	1	no
XLOC_061083	XLOC_061083	-	3:95369746-95374877	q1	q2	NOTEST	103.159	93.6823	-0.139022	0	1	1	no
XLOC_037877	XLOC_037877	-	2:134788796-134813704	q1	q2	OK	146.199	132.767	-0.139034	-0.157994	0.7547	0.922207	no
XLOC_058445	XLOC_058445	-	25:355394-356165	q1	q2	NOTEST	35.3338	32.0584	-0.140345	0	1	1	no
XLOC_000649	XLOC_000649	-	1:79261978-79267181	q1	q2	NOTEST	22.0262	19.9752	-0.141011	0	1	1	no
XLOC_111054	XLOC_111054	-	Z:41259046-41265448	q1	q2	NOTEST	36.3245	32.9034	-0.142706	0	1	1	no
XLOC_100830	XLOC_100830	-	9:1426902-1528460	q1	q2	OK	112.215	101.377	-0.146548	-0.110091	0.7722	0.927749	no
XLOC_106411	XLOC_106411	-	AADN03020759.1:2-1571	q1	q2	NOTEST	77.7739	70.2284	-0.147231	0	1	1	no
XLOC_022671	XLOC_022671	-	10:15285040-15325252	q1	q2	OK	234.609	211.501	-0.149594	-0.154972	0.76785	0.926971	no
XLOC_037860	XLOC_037860	-	2:129007133-129012434	q1	q2	NOTEST	80.1697	72.0453	-0.154153	0	1	1	no
XLOC_000872	XLOC_000872	-	1:118481901-118502715	q1	q2	OK	145.731	130.869	-0.15519	-0.204315	0.68135	0.873034	no
XLOC_000490	XLOC_000490	-	1:64550492-64551805	q1	q2	OK	280.808	251.359	-0.159835	-0.177303	0.72555	0.897965	no
XLOC_038385	XLOC_038385	-	2:66363453-66365171	q1	q2	NOTEST	52.885	47.2831	-0.161534	0	1	1	no
XLOC_027295	XLOC_027295	-	12:18161411-18163127	q1	q2	NOTEST	17.4321	15.5726	-0.162738	0	1	1	no
XLOC_061457	XLOC_061457	-	3:33005311-33010300	q1	q2	NOTEST	97.2047	86.787	-0.163547	0	1	1	no
XLOC_108800	XLOC_108800	-	JH375723.1:1350-4823	q1	q2	OK	296.588	264.659	-0.164326	-0.216124	0.71465	0.892515	no
XLOC_060737	XLOC_060737	-	3:37253580-37258709	q1	q2	NOTEST	62.4523	55.5692	-0.16847	0	1	1	no
XLOC_083941	XLOC_083941	-	5:51984793-51990853	q1	q2	NOTEST	46.1189	40.9157	-0.172706	0	1	1	no
XLOC_029230	XLOC_029230	-	13:14521015-14524646	q1	q2	NOTEST	91.3412	80.921	-0.174751	0	1	1	no
XLOC_060939	XLOC_060939	-	3:65469441-65494487	q1	q2	NOTEST	95.4069	84.2646	-0.179167	0	1	1	no
XLOC_073302	XLOC_073302	-	4:24738045-24740975	q1	q2	NOTEST	44.4586	39.2102	-0.181232	0	1	1	no
XLOC_031037	XLOC_031037	-	14:9691200-9698706	q1	q2	NOTEST	75.8054	66.722	-0.184138	0	1	1	no
XLOC_105608	XLOC_105608	-	AADN03017326.1:23-2106	q1	q2	OK	147.87	129.83	-0.187709	-0.122073	0.844	0.937058	no
XLOC_000548	XLOC_000548	-	1:71043118-71047243	q1	q2	NOTEST	25.7568	22.562	-0.191062	0	1	1	no
XLOC_000823	XLOC_000823	-	1:108333855-108336694	q1	q2	NOTEST	44.0654	38.5241	-0.193885	0	1	1	no
XLOC_024808	XLOC_024808	-	11:8777421-8785111	q1	q2	NOTEST	29.4493	25.7336	-0.194581	0	1	1	no
XLOC_027132	XLOC_027132	-	12:1787228-1798709	q1	q2	NOTEST	88.7159	77.287	-0.198968	0	1	1	no
XLOC_106671	XLOC_106671	-	AADN03021854.1:1115-3871	q1	q2	NOTEST	49.1944	42.8345	-0.199721	0	1	1	no
XLOC_061178	XLOC_061178	-	3:107011399-107019224	q1	q2	OK	109.58	95.4084	-0.199794	-0.24312	0.6393	0.852499	no
XLOC_024632	XLOC_024632	-	11:14858207-14861644	q1	q2	OK	151.95	132.294	-0.199856	-0.242416	0.63685	0.852499	no
XLOC_104688	XLOC_104688	-	AADN03013380.1:61-4276	q1	q2	OK	231.178	201.153	-0.200706	-0.313947	0.56335	0.815997	no
XLOC_038764	XLOC_038764	-	2:138448401-138460086	q1	q2	NOTEST	93.5675	81.1326	-0.205726	0	1	1	no
XLOC_060688	XLOC_060688	-	3:30034386-30039140	q1	q2	NOTEST	54.7353	47.4227	-0.206894	0	1	1	no
XLOC_001392	XLOC_001392	-	1:13782307-13788129	q1	q2	OK	252.968	219.006	-0.20798	-0.217448	0.68665	0.873658	no
XLOC_037238	XLOC_037238	-	2:13500426-13524145	q1	q2	OK	249.902	215.82	-0.211536	-0.261236	0.6032	0.841792	no
XLOC_001418	XLOC_001418	-	1:18770301-18775622	q1	q2	NOTEST	88.1414	76.0772	-0.212357	0	1	1	no
XLOC_084070	XLOC_084070	-	5:3866042-3867998	q1	q2	NOTEST	61.2307	52.4384	-0.223631	0	1	1	no
XLOC_097924	XLOC_097924	-	8:5597875-5601050	q1	q2	NOTEST	40.1397	34.3752	-0.223659	0	1	1	no
XLOC_073691	XLOC_073691	-	4:87589290-87590613	q1	q2	NOTEST	30.3532	25.9774	-0.224591	0	1	1	no
XLOC_097814	XLOC_097814	-	8:26784031-26796510	q1	q2	NOTEST	86.9981	74.216	-0.229254	0	1	1	no
XLOC_083914	XLOC_083914	-	5:49552972-49564399	q1	q2	NOTEST	103.875	88.5613	-0.2301	0	1	1	no
XLOC_001030	XLOC_001030	-	1:145707347-145708759	q1	q2	NOTEST	40.4808	34.3602	-0.236499	0	1	1	no
XLOC_031135	XLOC_031135	-	14:1829364-1850422	q1	q2	OK	105.642	89.6651	-0.23656	-0.268172	0.57865	0.82359	no
XLOC_029136	XLOC_029136	-	13:7400658-7410259	q1	q2	NOTEST	86.0071	72.7769	-0.240975	0	1	1	no
XLOC_097792	XLOC_097792	-	8:24448913-24487156	q1	q2	NOTEST	40.6064	34.3182	-0.242735	0	1	1	no
XLOC_060641	XLOC_060641	-	3:22444662-22453096	q1	q2	OK	182.856	154.453	-0.243537	-0.332798	0.5106	0.799435	no
XLOC_104598	XLOC_104598	-	AADN03012994.1:1608-2600	q1	q2	OK	1849.73	1560.66	-0.245163	-0.366393	0.5012	0.799435	no
XLOC_002255	XLOC_002255	-	1:151220569-151231676	q1	q2	NOTEST	79.5843	67.093	-0.246322	0	1	1	no
XLOC_022322	XLOC_022322	-	10:3335227-3335907	q1	q2	OK	234.498	197.642	-0.246685	-0.427264	0.5726	0.819636	no
XLOC_101180	XLOC_101180	-	9:8435797-8442291	q1	q2	NOTEST	26.0691	21.9639	-0.247208	0	1	1	no
XLOC_060698	XLOC_060698	-	3:30478223-30485169	q1	q2	NOTEST	48.5845	40.9269	-0.247446	0	1	1	no
XLOC_094145	XLOC_094145	-	7:12092494-12098373	q1	q2	OK	250.613	211.063	-0.247786	-0.342728	0.49945	0.799435	no
XLOC_093972	XLOC_093972	-	7:24820291-24824326	q1	q2	NOTEST	82.8301	69.6788	-0.249434	0	1	1	no
XLOC_061394	XLOC_061394	-	3:24226705-24318487	q1	q2	OK	187.987	158.013	-0.250596	-0.301695	0.53675	0.807564	no
XLOC_084165	XLOC_084165	-	5:16003517-16005629	q1	q2	OK	864.245	725.745	-0.251977	-0.317561	0.51415	0.799435	no
XLOC_106562	XLOC_106562	-	AADN03021378.1:173-1668	q1	q2	NOTEST	79.6151	66.6818	-0.255749	0	1	1	no
XLOC_037381	XLOC_037381	-	2:39528744-39543731	q1	q2	NOTEST	100.223	83.8065	-0.258074	0	1	1	no
XLOC_031118	XLOC_031118	-	14:520864-539185	q1	q2	OK	137.585	115.041	-0.258168	-0.209663	0.5997	0.841792	no
XLOC_110811	XLOC_110811	-	Z:5976682-5984132	q1	q2	OK	125.687	105.083	-0.258308	-0.314758	0.5268	0.807116	no
XLOC_002358	XLOC_002358	-	1:174435570-174445048	q1	q2	NOTEST	47.3709	39.6005	-0.258482	0	1	1	no
XLOC_060169	XLOC_060169	-	28:2889285-2890119	q1	q2	OK	308.028	257.26	-0.259833	-0.291069	0.56865	0.816314	no
XLOC_054109	XLOC_054109	-	20:14098585-14102843	q1	q2	NOTEST	67.263	56.0794	-0.262343	0	1	1	no
XLOC_024607	XLOC_024607	-	11:12666100-12704638	q1	q2	NOTEST	76.2368	63.5532	-0.262522	0	1	1	no
XLOC_057130	XLOC_057130	-	23:200110-202400	q1	q2	OK	166.958	138.828	-0.266185	-0.350756	0.56095	0.815997	no
XLOC_106523	XLOC_106523	-	AADN03021214.1:133-1332	q1	q2	OK	1052.85	875.253	-0.266532	-0.501662	0.45725	0.778292	no
XLOC_037912	XLOC_037912	-	2:142282053-142289720	q1	q2	NOTEST	63.1132	52.447	-0.267082	0	1	1	no
XLOC_031325	XLOC_031325	-	14:14658642-14660512	q1	q2	NOTEST	41.1142	34.0724	-0.271035	0	1	1	no
XLOC_097791	XLOC_097791	-	8:24448913-24487156	q1	q2	NOTEST	85.9116	71.1071	-0.272859	0	1	1	no
XLOC_038371	XLOC_038371	-	2:63728259-63770749	q1	q2	OK	127.449	105.48	-0.27295	-0.263462	0.6242	0.852499	no
XLOC_022641	XLOC_022641	-	10:11718837-11727625	q1	q2	NOTEST	13.5366	11.1955	-0.273956	0	1	1	no
XLOC_084539	XLOC_084539	-	5:58431759-58434042	q1	q2	NOTEST	42.062	34.7809	-0.274224	0	1	1	no
XLOC_061395	XLOC_061395	-	3:24209666-24213423	q1	q2	NOTEST	76.1945	62.9314	-0.275908	0	1	1	no
XLOC_027019	XLOC_027019	-	12:9685371-9687142	q1	q2	NOTEST	72.5745	59.8142	-0.278974	0	1	1	no
XLOC_037762	XLOC_037762	-	2:110637925-110656147	q1	q2	OK	165.516	136.254	-0.28068	-0.325579	0.5165	0.799435	no
XLOC_083864	XLOC_083864	-	5:42231282-42238964	q1	q2	NOTEST	57.973	47.717	-0.280877	0	1	1	no
XLOC_061279	XLOC_061279	-	3:9602754-9609364	q1	q2	NOTEST	99.4495	81.7714	-0.282368	0	1	1	no
XLOC_057733	XLOC_057733	-	24:1432672-1436834	q1	q2	NOTEST	43.4668	35.7351	-0.282575	0	1	1	no
XLOC_028988	XLOC_028988	-	13:11638623-11645487	q1	q2	OK	145.093	118.942	-0.286725	-0.198678	0.65875	0.863703	no
XLOC_027225	XLOC_027225	-	12:9239990-9241948	q1	q2	NOTEST	32.3635	26.4708	-0.289963	0	1	1	no
XLOC_033909	XLOC_033909	-	17:40304-124608	q1	q2	OK	290.459	237.512	-0.290334	-0.12564	0.87455	0.945799	no
XLOC_000578	XLOC_000578	-	1:74598969-74608983	q1	q2	NOTEST	67.4426	55.1382	-0.290608	0	1	1	no
XLOC_057059	XLOC_057059	-	23:3448338-3449861	q1	q2	OK	138.047	112.745	-0.292095	-0.248441	0.6125	0.847686	no
XLOC_061775	XLOC_061775	-	3:87437697-87442269	q1	q2	NOTEST	90.6385	73.7464	-0.29755	0	1	1	no
XLOC_057906	XLOC_057906	-	24:5533883-5541362	q1	q2	NOTEST	52.3561	42.4793	-0.301599	0	1	1	no
XLOC_022393	XLOC_022393	-	10:10428194-10433855	q1	q2	NOTEST	26.3283	21.3481	-0.302505	0	1	1	no
XLOC_094067	XLOC_094067	-	7:2154873-2184765	q1	q2	NOTEST	96.2669	77.8619	-0.306123	0	1	1	no
XLOC_107943	XLOC_107943	-	JH375168.1:46063-48935	q1	q2	OK	217.654	175.884	-0.307408	-0.524587	0.41625	0.75141	no
XLOC_061510	XLOC_061510	-	3:39500522-39503585	q1	q2	NOTEST	43.9251	35.4154	-0.310667	0	1	1	no
XLOC_038214	XLOC_038214	-	2:39225561-39231231	q1	q2	NOTEST	22.3053	17.9774	-0.311204	0	1	1	no
XLOC_073533	XLOC_073533	-	4:59612270-59624130	q1	q2	OK	189.322	152.288	-0.314039	-0.364513	0.4654	0.778292	no
XLOC_055836	XLOC_055836	-	21:2625429-2631762	q1	q2	NOTEST	33.4129	26.8493	-0.315517	0	1	1	no
XLOC_001650	XLOC_001650	-	1:51292096-51298938	q1	q2	NOTEST	67.608	54.3022	-0.316184	0	1	1	no
XLOC_024586	XLOC_024586	-	11:9741487-9778304	q1	q2	NOTEST	35.6397	28.6077	-0.317081	0	1	1	no
XLOC_106008	XLOC_106008	-	AADN03018954.1:0-1302	q1	q2	NOTEST	65.0956	52.0874	-0.321625	0	1	1	no
XLOC_000716	XLOC_000716	-	1:88052576-88057190	q1	q2	NOTEST	74.2959	59.4451	-0.321723	0	1	1	no
XLOC_031112	XLOC_031112	-	14:15139017-15142719	q1	q2	NOTEST	44.9471	35.9099	-0.323846	0	1	1	no
XLOC_073500	XLOC_073500	-	4:53471697-53474773	q1	q2	NOTEST	97.9401	78.152	-0.325617	0	1	1	no
XLOC_061067	XLOC_061067	-	3:88185939-88190380	q1	q2	NOTEST	60.594	48.2186	-0.329586	0	1	1	no
XLOC_090085	XLOC_090085	-	6:10058248-10062933	q1	q2	NOTEST	98.2098	77.8209	-0.335709	0	1	1	no
XLOC_002298	XLOC_002298	-	1:166837812-166894183	q1	q2	NOTEST	101.781	80.6397	-0.335908	0	1	1	no
XLOC_037236	XLOC_037236	-	2:13052233-13062021	q1	q2	NOTEST	76.1075	60.24	-0.337316	0	1	1	no
XLOC_090282	XLOC_090282	-	6:28137839-28145225	q1	q2	NOTEST	66.333	52.4358	-0.339174	0	1	1	no
XLOC_108717	XLOC_108717	-	JH375658.1:60-1237	q1	q2	NOTEST	56.7419	44.8487	-0.339348	0	1	1	no
XLOC_061428	XLOC_061428	-	3:29909215-29915845	q1	q2	NOTEST	57.5792	45.4727	-0.340548	0	1	1	no
XLOC_059507	XLOC_059507	-	27:4039901-4045560	q1	q2	OK	128.861	101.644	-0.342294	-0.321078	0.545	0.809975	no
XLOC_094264	XLOC_094264	-	7:24317476-24326264	q1	q2	NOTEST	42.5154	33.3765	-0.349152	0	1	1	no
XLOC_000259	XLOC_000259	-	1:46081317-46154712	q1	q2	OK	105.063	82.466	-0.34939	-0.398393	0.44905	0.776722	no
XLOC_033975	XLOC_033975	-	17:5029219-5038491	q1	q2	NOTEST	57.6486	45.2401	-0.349683	0	1	1	no
XLOC_106179	XLOC_106179	-	AADN03019679.1:9-1089	q1	q2	NOTEST	43.6185	34.1866	-0.35151	0	1	1	no
XLOC_074027	XLOC_074027	-	4:43209453-43210969	q1	q2	OK	150.176	117.651	-0.352135	-0.385505	0.45115	0.776722	no
XLOC_094024	XLOC_094024	-	7:33246803-33259147	q1	q2	NOTEST	85.3389	66.8496	-0.352285	0	1	1	no
XLOC_038372	XLOC_038372	-	2:63728259-63770749	q1	q2	NOTEST	99.7111	78.075	-0.352895	0	1	1	no
XLOC_074201	XLOC_074201	-	4:68629340-68634518	q1	q2	NOTEST	37.2426	29.1362	-0.354141	0	1	1	no
XLOC_000156	XLOC_000156	-	1:27211611-27213038	q1	q2	NOTEST	54.4811	42.608	-0.354632	0	1	1	no
XLOC_110295	XLOC_110295	-	Z:5684848-5700877	q1	q2	NOTEST	71.2435	55.6901	-0.355337	0	1	1	no
XLOC_024770	XLOC_024770	-	11:2659792-2660911	q1	q2	NOTEST	12.9523	10.1186	-0.356189	0	1	1	no
XLOC_031334	XLOC_031334	-	14:15123542-15127570	q1	q2	OK	187.32	146.217	-0.357395	-0.535185	0.3065	0.679454	no
XLOC_073301	XLOC_073301	-	4:24733806-24737836	q1	q2	NOTEST	52.3762	40.8601	-0.358217	0	1	1	no
XLOC_001040	XLOC_001040	-	1:151220569-151231676	q1	q2	OK	642.837	501.232	-0.358974	-0.307421	0.5666	0.815997	no
XLOC_030902	XLOC_030902	-	14:1593037-1600923	q1	q2	NOTEST	95.2966	74.2693	-0.359659	0	1	1	no
XLOC_061826	XLOC_061826	-	3:100444703-100463894	q1	q2	OK	244.316	190.38	-0.35987	-0.266242	0.54645	0.809975	no
XLOC_054295	XLOC_054295	-	20:13796385-13798369	q1	q2	NOTEST	42.0156	32.6981	-0.361719	0	1	1	no
XLOC_038340	XLOC_038340	-	2:58701588-58756415	q1	q2	NOTEST	35.2255	27.3304	-0.36611	0	1	1	no
XLOC_108400	XLOC_108400	-	JH375430.1:3305-4826	q1	q2	NOTEST	42.374	32.8698	-0.366418	0	1	1	no
XLOC_000888	XLOC_000888	-	1:120538539-120548831	q1	q2	NOTEST	61.4686	47.6695	-0.366783	0	1	1	no
XLOC_084388	XLOC_084388	-	5:41771443-41804474	q1	q2	NOTEST	69.9951	54.1331	-0.370742	0	1	1	no
XLOC_000780	XLOC_000780	-	1:102443373-102451891	q1	q2	OK	155.584	120.307	-0.370978	-0.510893	0.34565	0.701702	no
XLOC_001052	XLOC_001052	-	1:154766913-154772284	q1	q2	NOTEST	55.4531	42.8571	-0.371731	0	1	1	no
XLOC_106237	XLOC_106237	-	AADN03019988.1:21-2082	q1	q2	NOTEST	47.517	36.7077	-0.372361	0	1	1	no
XLOC_035092	XLOC_035092	-	18:9499434-9501691	q1	q2	NOTEST	58.3737	45.0514	-0.373747	0	1	1	no
XLOC_035249	XLOC_035249	-	18:8324225-8327082	q1	q2	NOTEST	34.2754	26.4316	-0.374911	0	1	1	no
XLOC_110381	XLOC_110381	-	Z:16273728-16277244	q1	q2	NOTEST	97.2606	74.8145	-0.378537	0	1	1	no
XLOC_101305	XLOC_101305	-	9:20543721-20583774	q1	q2	OK	112.879	86.1892	-0.389192	-0.393478	0.398	0.742175	no
XLOC_026940	XLOC_026940	-	12:2331073-2338882	q1	q2	NOTEST	10.1884	7.76381	-0.392092	0	1	1	no
XLOC_103553	XLOC_103553	-	AADN03009360.1:2519-3793	q1	q2	OK	265.188	201.566	-0.395762	-0.551577	0.46705	0.778292	no
XLOC_097926	XLOC_097926	-	8:5628127-5632117	q1	q2	NOTEST	12.2387	9.28981	-0.397729	0	1	1	no
XLOC_105449	XLOC_105449	-	AADN03016686.1:14-1834	q1	q2	NOTEST	23.6607	17.8837	-0.403847	0	1	1	no
XLOC_100921	XLOC_100921	-	9:9315737-9326100	q1	q2	OK	167.644	126.54	-0.40581	-0.561754	0.2554	0.647272	no
XLOC_090330	XLOC_090330	-	6:34521985-34526125	q1	q2	NOTEST	60.4947	45.6601	-0.405876	0	1	1	no
XLOC_074130	XLOC_074130	-	4:59608112-59612052	q1	q2	NOTEST	77.1322	58.1391	-0.407825	0	1	1	no
XLOC_057010	XLOC_057010	-	23:392127-407291	q1	q2	NOTEST	51.5294	38.7753	-0.410258	0	1	1	no
XLOC_073544	XLOC_073544	-	4:61055871-61075753	q1	q2	NOTEST	42.3999	31.8722	-0.411765	0	1	1	no
XLOC_105519	XLOC_105519	-	AADN03017004.1:2-1037	q1	q2	NOTEST	71.7995	53.8251	-0.415696	0	1	1	no
XLOC_037448	XLOC_037448	-	2:48250099-48253821	q1	q2	NOTEST	91.0956	68.2147	-0.417299	0	1	1	no
XLOC_030977	XLOC_030977	-	14:6217964-6219863	q1	q2	NOTEST	73.1327	54.7561	-0.417497	0	1	1	no
XLOC_105534	XLOC_105534	-	AADN03017067.1:4-1078	q1	q2	OK	223.842	167.147	-0.421359	-0.425786	0.4059	0.742175	no
XLOC_033869	XLOC_033869	-	16:134497-137884	q1	q2	OK	149.776	111.805	-0.421829	-0.513903	0.3289	0.69601	no
XLOC_037480	XLOC_037480	-	2:53244127-53248570	q1	q2	OK	222.542	165.857	-0.424138	-0.56705	0.25355	0.647272	no
XLOC_032680	XLOC_032680	-	15:12058008-12060071	q1	q2	NOTEST	44.7962	33.3695	-0.424845	0	1	1	no
XLOC_097903	XLOC_097903	-	8:4680221-4681477	q1	q2	NOTEST	61.6205	45.7027	-0.43113	0	1	1	no
XLOC_037712	XLOC_037712	-	2:102405001-102408227	q1	q2	NOTEST	42.0554	31.159	-0.432641	0	1	1	no
XLOC_001325	XLOC_001325	-	1:736402-738686	q1	q2	NOTEST	46.9303	34.7529	-0.433386	0	1	1	no
XLOC_109479	XLOC_109479	-	JH376291.1:33117-35186	q1	q2	NOTEST	83.1464	61.4562	-0.436096	0	1	1	no
XLOC_000974	XLOC_000974	-	1:135718955-135747777	q1	q2	OK	113.684	84.0265	-0.436108	-0.311617	0.5404	0.807564	no
XLOC_037550	XLOC_037550	-	2:64943985-64948011	q1	q2	NOTEST	43.6282	32.2439	-0.436234	0	1	1	no
XLOC_024820	XLOC_024820	-	11:9793918-9795250	q1	q2	NOTEST	66.3897	48.9441	-0.439825	0	1	1	no
XLOC_103604	XLOC_103604	-	AADN03009500.1:1-819	q1	q2	OK	290.26	212.396	-0.450586	-0.624815	0.292	0.677278	no
XLOC_083733	XLOC_083733	-	5:25636265-25646014	q1	q2	OK	108.644	79.3727	-0.452897	-0.520522	0.3058	0.679454	no
XLOC_024594	XLOC_024594	-	11:10519597-10523009	q1	q2	NOTEST	89.0424	64.9139	-0.455964	0	1	1	no
XLOC_083916	XLOC_083916	-	5:49701120-49716950	q1	q2	NOTEST	41.6192	30.3168	-0.457131	0	1	1	no
XLOC_083554	XLOC_083554	-	5:8210435-8213586	q1	q2	OK	114.548	83.4275	-0.457355	-0.528882	0.2936	0.677614	no
XLOC_002197	XLOC_002197	-	1:135510992-135516690	q1	q2	NOTEST	92.3535	67.1454	-0.459878	0	1	1	no
XLOC_002256	XLOC_002256	-	1:151522223-151525476	q1	q2	NOTEST	84.8254	61.5152	-0.463555	0	1	1	no
XLOC_037212	XLOC_037212	-	2:7042288-7047590	q1	q2	NOTEST	26.8233	19.4458	-0.464033	0	1	1	no
XLOC_061551	XLOC_061551	-	3:45856323-45861387	q1	q2	NOTEST	62.1615	45.0147	-0.465625	0	1	1	no
XLOC_061808	XLOC_061808	-	3:95400780-95421403	q1	q2	OK	148.018	107.113	-0.466633	-0.573889	0.26635	0.654844	no
XLOC_104474	XLOC_104474	-	AADN03012433.1:61-822	q1	q2	OK	1266.53	915.802	-0.467777	-0.55097	0.29725	0.679454	no
XLOC_058823	XLOC_058823	-	26:3219262-3225820	q1	q2	NOTEST	50.4998	36.4891	-0.468813	0	1	1	no
XLOC_029154	XLOC_029154	-	13:8399478-8407350	q1	q2	NOTEST	74.8956	54.0075	-0.471721	0	1	1	no
XLOC_097852	XLOC_097852	-	8:546384-651641	q1	q2	OK	125.981	90.789	-0.47262	-0.394177	0.5405	0.807564	no
XLOC_001118	XLOC_001118	-	1:170037010-170046834	q1	q2	NOTEST	102.753	73.9199	-0.475151	0	1	1	no
XLOC_061286	XLOC_061286	-	3:10513564-10516905	q1	q2	NOTEST	29.9722	21.528	-0.477413	0	1	1	no
XLOC_001568	XLOC_001568	-	1:47144182-47153773	q1	q2	OK	157.67	113.123	-0.479014	-0.577904	0.24715	0.647272	no
XLOC_000756	XLOC_000756	-	1:95148521-95204269	q1	q2	OK	736.258	528.209	-0.479103	-0.443637	0.4296	0.763226	no
XLOC_073531	XLOC_073531	-	4:59479411-59489373	q1	q2	NOTEST	46.5523	33.3132	-0.482758	0	1	1	no
XLOC_024841	XLOC_024841	-	11:13173429-13183425	q1	q2	OK	135.273	96.7557	-0.483458	-0.464251	0.3562	0.70816	no
XLOC_002415	XLOC_002415	-	1:183167941-183179855	q1	q2	OK	164.391	117.567	-0.483648	-0.390735	0.46905	0.778292	no
XLOC_090118	XLOC_090118	-	6:11618424-11641811	q1	q2	NOTEST	31.1742	22.1741	-0.491482	0	1	1	no
XLOC_083932	XLOC_083932	-	5:51286603-51295620	q1	q2	NOTEST	69.5741	49.4272	-0.493244	0	1	1	no
XLOC_083579	XLOC_083579	-	5:10486783-10487977	q1	q2	OK	155.103	109.924	-0.496724	-0.423631	0.3874	0.742175	no
XLOC_002403	XLOC_002403	-	1:179985557-180025554	q1	q2	OK	178.228	125.863	-0.501865	-0.614107	0.24055	0.647272	no
XLOC_061427	XLOC_061427	-	3:29896856-29907889	q1	q2	NOTEST	65.5162	46.2179	-0.5034	0	1	1	no
XLOC_100925	XLOC_100925	-	9:9739790-9743294	q1	q2	NOTEST	96.7762	68.2598	-0.503615	0	1	1	no
XLOC_108312	XLOC_108312	-	JH375317.1:66-7337	q1	q2	NOTEST	89.1724	62.8333	-0.505068	0	1	1	no
XLOC_107985	XLOC_107985	-	JH375182.1:7618-14784	q1	q2	NOTEST	84.4248	59.4693	-0.505523	0	1	1	no
XLOC_074014	XLOC_074014	-	4:38962968-38966707	q1	q2	OK	150.466	105.324	-0.51461	-0.651741	0.203	0.631696	no
XLOC_035082	XLOC_035082	-	18:9354705-9356628	q1	q2	NOTEST	73.973	51.6165	-0.519168	0	1	1	no
XLOC_037515	XLOC_037515	-	2:60039874-60047678	q1	q2	NOTEST	28.5042	19.8821	-0.519706	0	1	1	no
XLOC_000853	XLOC_000853	-	1:112025280-112033121	q1	q2	OK	131.054	91.2884	-0.521661	-0.554355	0.2679	0.654844	no
XLOC_073269	XLOC_073269	-	4:19570990-19577788	q1	q2	NOTEST	61.2335	42.6409	-0.522084	0	1	1	no
XLOC_060822	XLOC_060822	-	3:47298568-47304854	q1	q2	NOTEST	63.6171	44.2093	-0.525066	0	1	1	no
XLOC_000768	XLOC_000768	-	1:98751983-98786605	q1	q2	NOTEST	21.6221	15.0118	-0.526415	0	1	1	no
XLOC_001561	XLOC_001561	-	1:45605388-45610794	q1	q2	NOTEST	77.7984	53.6336	-0.536603	0	1	1	no
XLOC_060740	XLOC_060740	-	3:37410951-37419703	q1	q2	OK	111.602	76.6625	-0.541768	-0.526169	0.30375	0.679454	no
XLOC_105707	XLOC_105707	-	AADN03017759.1:0-798	q1	q2	OK	183.249	125.716	-0.543628	-0.699767	0.2452	0.647272	no
XLOC_107742	XLOC_107742	-	AADN03026431.1:2723-4035	q1	q2	OK	140.385	96.0691	-0.547245	-0.680184	0.21805	0.637508	no
XLOC_101198	XLOC_101198	-	9:10147996-10150885	q1	q2	NOTEST	39.1305	26.5227	-0.561068	0	1	1	no
XLOC_026971	XLOC_026971	-	12:3596775-3606281	q1	q2	OK	135.438	91.5859	-0.564439	-0.691878	0.1734	0.591998	no
XLOC_084385	XLOC_084385	-	5:41397963-41401745	q1	q2	NOTEST	59.8676	40.4645	-0.565117	0	1	1	no
XLOC_000329	XLOC_000329	-	1:50460994-50467039	q1	q2	OK	301.772	203.879	-0.565744	-0.543642	0.27675	0.661061	no
XLOC_103677	XLOC_103677	-	AADN03009675.1:6-841	q1	q2	OK	182.243	122.889	-0.568509	-0.759638	0.24385	0.647272	no
XLOC_001130	XLOC_001130	-	1:171775842-171785047	q1	q2	OK	145.542	98.0925	-0.569222	-0.732034	0.1357	0.536455	no
XLOC_097849	XLOC_097849	-	8:61763-64574	q1	q2	NOTEST	63.9275	42.9688	-0.573148	0	1	1	no
XLOC_073442	XLOC_073442	-	4:45891878-45897665	q1	q2	NOTEST	72.483	48.674	-0.57449	0	1	1	no
XLOC_107835	XLOC_107835	-	AADN03026805.1:389-2281	q1	q2	NOTEST	96.6105	64.8458	-0.575167	0	1	1	no
XLOC_074102	XLOC_074102	-	4:53269005-53271387	q1	q2	NOTEST	51.3	34.4123	-0.576034	0	1	1	no
XLOC_061676	XLOC_061676	-	3:64309557-64310823	q1	q2	NOTEST	129.036	86.4511	-0.577812	0	1	1	no
XLOC_037479	XLOC_037479	-	2:53196612-53209927	q1	q2	OK	177.82	118.746	-0.582533	-0.65919	0.1852	0.608568	no
XLOC_002024	XLOC_002024	-	1:105188781-105209307	q1	q2	NOTEST	82.88	55.2975	-0.583809	0	1	1	no
XLOC_055759	XLOC_055759	-	21:5359987-5361839	q1	q2	OK	238.13	158.75	-0.584994	-0.577927	0.2265	0.637508	no
XLOC_109751	XLOC_109751	-	JH376388.1:84778-129716	q1	q2	NOTEST	27.5751	18.3764	-0.585512	0	1	1	no
XLOC_111045	XLOC_111045	-	Z:40130794-40136661	q1	q2	NOTEST	78.4589	52.2324	-0.586991	0	1	1	no
XLOC_002005	XLOC_002005	-	1:103402847-103407557	q1	q2	NOTEST	89.1553	59.2956	-0.588395	0	1	1	no
XLOC_037263	XLOC_037263	-	2:18313924-18317862	q1	q2	NOTEST	67.016	44.4292	-0.592998	0	1	1	no
XLOC_061835	XLOC_061835	-	3:101389525-101390730	q1	q2	NOTEST	19.1749	12.7024	-0.594113	0	1	1	no
XLOC_061550	XLOC_061550	-	3:45847113-45850135	q1	q2	NOTEST	51.0265	33.6953	-0.598699	0	1	1	no
XLOC_001854	XLOC_001854	-	1:76625489-76630511	q1	q2	NOTEST	54.9299	36.2205	-0.600785	0	1	1	no
XLOC_027004	XLOC_027004	-	12:8972309-8974817	q1	q2	NOTEST	42.1278	27.7228	-0.603698	0	1	1	no
XLOC_058795	XLOC_058795	-	26:2293549-2295109	q1	q2	NOTEST	24.5243	16.098	-0.60733	0	1	1	no
XLOC_105149	XLOC_105149	-	AADN03015431.1:249-953	q1	q2	OK	136.864	89.7783	-0.608304	-0.447312	0.3805	0.738878	no
XLOC_100850	XLOC_100850	-	9:3377594-3380380	q1	q2	NOTEST	53.5742	35.0768	-0.611019	0	1	1	no
XLOC_100849	XLOC_100849	-	9:3368709-3373336	q1	q2	NOTEST	61.9033	40.459	-0.613556	0	1	1	no
XLOC_002404	XLOC_002404	-	1:180252419-180262714	q1	q2	NOTEST	93.6089	61.0865	-0.615791	0	1	1	no
XLOC_058539	XLOC_058539	-	25:17944-22694	q1	q2	NOTEST	52.5479	34.2501	-0.617525	0	1	1	no
XLOC_022434	XLOC_022434	-	10:14860557-14863851	q1	q2	NOTEST	34.6271	22.4757	-0.623535	0	1	1	no
XLOC_002377	XLOC_002377	-	1:176468268-176487116	q1	q2	NOTEST	59.2841	38.4629	-0.624178	0	1	1	no
XLOC_084122	XLOC_084122	-	5:11534939-11561481	q1	q2	OK	135.031	87.5864	-0.624515	-0.745695	0.1392	0.536455	no
XLOC_000876	XLOC_000876	-	1:119251572-119252807	q1	q2	NOTEST	90.9135	58.7909	-0.628901	0	1	1	no
XLOC_055736	XLOC_055736	-	21:4237604-4244697	q1	q2	OK	123.656	79.9499	-0.629169	-0.741275	0.16975	0.590589	no
XLOC_037185	XLOC_037185	-	2:4383766-4391954	q1	q2	OK	2291.84	1480.76	-0.630169	-0.436346	0.6216	0.852499	no
XLOC_110073	XLOC_110073	-	LGE64:945-59684	q1	q2	NOTEST	23.6467	15.2562	-0.632241	0	1	1	no
XLOC_105280	XLOC_105280	-	AADN03015972.1:708-1410	q1	q2	NOTEST	60.6113	38.9468	-0.638083	0	1	1	no
XLOC_001754	XLOC_001754	-	1:65960879-65962280	q1	q2	NOTEST	50.1692	32.2287	-0.638455	0	1	1	no
XLOC_083592	XLOC_083592	-	5:12047611-12054194	q1	q2	NOTEST	66.1541	42.4045	-0.641612	0	1	1	no
XLOC_073828	XLOC_073828	-	4:10969829-10972993	q1	q2	NOTEST	53.8583	34.4839	-0.643245	0	1	1	no
XLOC_101333	XLOC_101333	-	9:22840011-22842487	q1	q2	NOTEST	49.4876	31.643	-0.645182	0	1	1	no
XLOC_038822	XLOC_038822	-	2:148796322-148798467	q1	q2	NOTEST	23.8876	15.2714	-0.645426	0	1	1	no
XLOC_000120	XLOC_000120	-	1:18750643-18756908	q1	q2	NOTEST	86.4248	55.122	-0.648818	0	1	1	no
XLOC_100848	XLOC_100848	-	9:3339670-3346799	q1	q2	NOTEST	43.0255	27.3934	-0.651362	0	1	1	no
XLOC_054294	XLOC_054294	-	20:13791017-13793209	q1	q2	NOTEST	38.1769	24.2854	-0.652612	0	1	1	no
XLOC_061657	XLOC_061657	-	3:61930350-61941299	q1	q2	OK	590.866	375.649	-0.653445	-0.962215	0.09805	0.453198	no
XLOC_002068	XLOC_002068	-	1:111562524-111566292	q1	q2	NOTEST	62.0267	39.4319	-0.653525	0	1	1	no
XLOC_090445	XLOC_090445	-	6:14383669-14387026	q1	q2	OK	119.37	75.5758	-0.659447	-0.689918	0.1769	0.594811	no
XLOC_036535	XLOC_036535	-	19:9691423-9739880	q1	q2	NOTEST	68.5114	43.1938	-0.66552	0	1	1	no
XLOC_038663	XLOC_038663	-	2:120777673-120782015	q1	q2	NOTEST	72.591	45.6755	-0.668372	0	1	1	no
XLOC_106556	XLOC_106556	-	AADN03021349.1:9-1163	q1	q2	OK	216.058	135.87	-0.669196	-0.856385	0.1446	0.544696	no
XLOC_032531	XLOC_032531	-	15:5362508-5368175	q1	q2	NOTEST	79.5579	50.0158	-0.66962	0	1	1	no
XLOC_001103	XLOC_001103	-	1:168777645-168782053	q1	q2	NOTEST	90.2584	56.6756	-0.671332	0	1	1	no
XLOC_002295	XLOC_002295	-	1:166678630-166682792	q1	q2	NOTEST	43.3594	27.1725	-0.674198	0	1	1	no
XLOC_038781	XLOC_038781	-	2:141634976-141640695	q1	q2	OK	106.166	66.4508	-0.675965	-0.759339	0.1241	0.508535	no
XLOC_054085	XLOC_054085	-	20:11933514-11934646	q1	q2	NOTEST	68.2656	42.6077	-0.680045	0	1	1	no
XLOC_084069	XLOC_084069	-	5:3840700-3850709	q1	q2	NOTEST	90.4032	56.3718	-0.6814	0	1	1	no
XLOC_032679	XLOC_032679	-	15:11998407-12051237	q1	q2	OK	146.975	91.628	-0.681706	-0.799874	0.1297	0.523044	no
XLOC_001694	XLOC_001694	-	1:56613137-56619509	q1	q2	NOTEST	28.3921	17.671	-0.684105	0	1	1	no
XLOC_090120	XLOC_090120	-	6:12284491-12292294	q1	q2	NOTEST	88.5963	55.0722	-0.685922	0	1	1	no
XLOC_110683	XLOC_110683	-	Z:59171647-59175304	q1	q2	NOTEST	45.6585	28.3795	-0.686037	0	1	1	no
XLOC_053945	XLOC_053945	-	20:4269351-4275231	q1	q2	NOTEST	43.3049	26.8899	-0.687465	0	1	1	no
XLOC_001913	XLOC_001913	-	1:82559715-82562060	q1	q2	NOTEST	89.427	55.4082	-0.690611	0	1	1	no
XLOC_002087	XLOC_002087	-	1:115282037-115284071	q1	q2	NOTEST	91.1212	56.3061	-0.694495	0	1	1	no
XLOC_001075	XLOC_001075	-	1:166806690-166814681	q1	q2	OK	146.803	90.7108	-0.694538	-0.746163	0.147	0.546269	no
XLOC_000686	XLOC_000686	-	1:83575714-83601261	q1	q2	NOTEST	75.1346	46.1305	-0.703757	0	1	1	no
XLOC_058805	XLOC_058805	-	26:2591072-2593377	q1	q2	NOTEST	24.6624	15.0952	-0.708227	0	1	1	no
XLOC_101338	XLOC_101338	-	9:22941246-22944405	q1	q2	OK	166.966	101.37	-0.719915	-0.626915	0.2553	0.647272	no
XLOC_000027	XLOC_000027	-	1:1063966-1066288	q1	q2	NOTEST	63.572	38.5149	-0.722977	0	1	1	no
XLOC_097990	XLOC_097990	-	8:11871529-11875887	q1	q2	NOTEST	82.5924	49.9432	-0.725719	0	1	1	no
XLOC_001134	XLOC_001134	-	1:173174073-173176276	q1	q2	NOTEST	25.402	15.3413	-0.727523	0	1	1	no
XLOC_083763	XLOC_083763	-	5:28606053-28620272	q1	q2	OK	109.89	66.3321	-0.728282	-0.864265	0.08835	0.425609	no
XLOC_060879	XLOC_060879	-	3:54530434-54535290	q1	q2	NOTEST	57.2649	34.5602	-0.72854	0	1	1	no
XLOC_105683	XLOC_105683	-	AADN03017658.1:1-1130	q1	q2	OK	224.386	135.028	-0.732723	-0.806681	0.0986	0.453198	no
XLOC_110462	XLOC_110462	-	Z:19424966-19427070	q1	q2	NOTEST	28.6777	17.2171	-0.73609	0	1	1	no
XLOC_000169	XLOC_000169	-	1:30614836-30660847	q1	q2	NOTEST	86.7428	52.0547	-0.736716	0	1	1	no
XLOC_093894	XLOC_093894	-	7:17565660-17571339	q1	q2	NOTEST	83.648	50.1938	-0.736822	0	1	1	no
XLOC_061216	XLOC_061216	-	3:1512582-1513434	q1	q2	NOTEST	41.8082	25.0545	-0.738719	0	1	1	no
XLOC_022283	XLOC_022283	-	10:1197355-1198903	q1	q2	OK	148.677	88.7286	-0.744714	-0.663842	0.191	0.617361	no
XLOC_029081	XLOC_029081	-	13:17741150-17744947	q1	q2	NOTEST	54.5692	32.5378	-0.745969	0	1	1	no
XLOC_038298	XLOC_038298	-	2:50478205-50480649	q1	q2	NOTEST	83.9984	50.0665	-0.746516	0	1	1	no
XLOC_104339	XLOC_104339	-	AADN03011918.1:5-4209	q1	q2	OK	556.006	329.942	-0.752886	-0.977089	0.06325	0.359784	no
XLOC_110518	XLOC_110518	-	Z:26663801-26674912	q1	q2	NOTEST	90.3737	53.5743	-0.754363	0	1	1	no
XLOC_053948	XLOC_053948	-	20:4484530-4599234	q1	q2	OK	174.036	103.117	-0.755099	-0.717738	0.1501	0.546269	no
XLOC_053947	XLOC_053947	-	20:4346293-4391206	q1	q2	NOTEST	42.0413	24.8472	-0.758724	0	1	1	no
XLOC_037767	XLOC_037767	-	2:111609545-111632820	q1	q2	NOTEST	55.2509	32.5861	-0.76174	0	1	1	no
XLOC_053949	XLOC_053949	-	20:4599379-4622992	q1	q2	NOTEST	40.3144	23.7554	-0.763037	0	1	1	no
XLOC_000904	XLOC_000904	-	1:122727047-122746816	q1	q2	NOTEST	40.949	24.0598	-0.767204	0	1	1	no
XLOC_110698	XLOC_110698	-	Z:63279816-63299571	q1	q2	NOTEST	34.9537	20.4863	-0.770788	0	1	1	no
XLOC_083494	XLOC_083494	-	5:1428835-1429777	q1	q2	NOTEST	28.824	16.876	-0.772296	0	1	1	no
XLOC_022432	XLOC_022432	-	10:14677713-14680490	q1	q2	NOTEST	71.9425	42.0993	-0.773051	0	1	1	no
XLOC_108406	XLOC_108406	-	JH375437.1:146-1916	q1	q2	NOTEST	101.326	59.2337	-0.774507	0	1	1	no
XLOC_104670	XLOC_104670	-	AADN03013310.1:0-576	q1	q2	OK	1221.95	709.869	-0.783567	-1.24122	0.04195	0.273302	no
XLOC_029135	XLOC_029135	-	13:7396351-7400090	q1	q2	NOTEST	96.217	55.8931	-0.783622	0	1	1	no
XLOC_037430	XLOC_037430	-	2:45704749-45709446	q1	q2	NOTEST	35.0354	20.2691	-0.789528	0	1	1	no
XLOC_104544	XLOC_104544	-	AADN03012776.1:34-1509	q1	q2	OK	572.939	331.458	-0.789558	-0.875777	0.1171	0.501428	no
XLOC_002220	XLOC_002220	-	1:139314212-139327718	q1	q2	NOTEST	56.9769	32.8166	-0.795951	0	1	1	no
XLOC_057868	XLOC_057868	-	24:4216667-4218052	q1	q2	NOTEST	65.0313	37.4294	-0.796962	0	1	1	no
XLOC_100847	XLOC_100847	-	9:3336759-3339250	q1	q2	NOTEST	31.6917	18.0405	-0.812868	0	1	1	no
XLOC_094066	XLOC_094066	-	7:2123178-2125812	q1	q2	NOTEST	51.4156	29.2442	-0.814056	0	1	1	no
XLOC_022405	XLOC_022405	-	10:11683157-11688548	q1	q2	NOTEST	50.4361	28.5898	-0.818957	0	1	1	no
XLOC_108803	XLOC_108803	-	JH375727.1:33898-43671	q1	q2	OK	2476.09	1400.93	-0.821683	-0.562363	0.59595	0.841792	no
XLOC_059941	XLOC_059941	-	28:921410-925846	q1	q2	NOTEST	66.2434	37.3526	-0.826568	0	1	1	no
XLOC_105660	XLOC_105660	-	AADN03017561.1:0-1234	q1	q2	OK	1345.31	756.109	-0.831275	-0.874892	0.0757	0.388786	no
XLOC_105632	XLOC_105632	-	AADN03017409.1:297-1214	q1	q2	OK	162.936	91.215	-0.836965	-0.75648	0.13885	0.536455	no
XLOC_060588	XLOC_060588	-	3:16151341-16156436	q1	q2	NOTEST	52.3779	29.3124	-0.837448	0	1	1	no
XLOC_001041	XLOC_001041	-	1:151308991-151335134	q1	q2	OK	239.668	133.861	-0.840308	-0.804782	0.12485	0.508535	no
XLOC_110767	XLOC_110767	-	Z:79264905-79266157	q1	q2	NOTEST	63.5576	35.431	-0.843053	0	1	1	no
XLOC_108399	XLOC_108399	-	JH375430.1:423-1596	q1	q2	OK	191.984	106.965	-0.843849	-1.11549	0.06535	0.359784	no
XLOC_001476	XLOC_001476	-	1:30614836-30660847	q1	q2	NOTEST	98.3784	54.6251	-0.848778	0	1	1	no
XLOC_029035	XLOC_029035	-	13:15075394-15076921	q1	q2	NOTEST	59.0197	32.7491	-0.849743	0	1	1	no
XLOC_028970	XLOC_028970	-	13:9796379-9849640	q1	q2	NOTEST	77.2533	42.5469	-0.860543	0	1	1	no
XLOC_083860	XLOC_083860	-	5:40961366-40965369	q1	q2	NOTEST	66.5807	36.6558	-0.861063	0	1	1	no
XLOC_031148	XLOC_031148	-	14:2647183-2651915	q1	q2	NOTEST	12.5372	6.88965	-0.863717	0	1	1	no
XLOC_037264	XLOC_037264	-	2:18742222-18765462	q1	q2	NOTEST	81.7518	44.7025	-0.870894	0	1	1	no
XLOC_109505	XLOC_109505	-	JH376305.1:1342-9291	q1	q2	NOTEST	23.3545	12.7565	-0.872464	0	1	1	no
XLOC_073612	XLOC_073612	-	4:74544566-74550787	q1	q2	NOTEST	73.2736	39.8032	-0.880409	0	1	1	no
XLOC_093805	XLOC_093805	-	7:7188725-7189848	q1	q2	NOTEST	65.0031	35.1242	-0.888046	0	1	1	no
XLOC_038805	XLOC_038805	-	2:147980347-147984811	q1	q2	NOTEST	91.3592	49.3214	-0.889336	0	1	1	no
XLOC_038024	XLOC_038024	-	2:11702003-11709587	q1	q2	NOTEST	33.6197	18.13	-0.890925	0	1	1	no
XLOC_083701	XLOC_083701	-	5:23068120-23069487	q1	q2	NOTEST	51.7704	27.9024	-0.891738	0	1	1	no
XLOC_101227	XLOC_101227	-	9:13688314-13723763	q1	q2	NOTEST	85.091	45.8575	-0.891849	0	1	1	no
XLOC_024771	XLOC_024771	-	11:2693757-2696282	q1	q2	OK	172.993	92.9271	-0.89654	-0.500718	0.27135	0.659934	no
XLOC_058439	XLOC_058439	-	25:215512-248639	q1	q2	NOTEST	52.5719	28.0769	-0.904908	0	1	1	no
XLOC_106332	XLOC_106332	-	AADN03020381.1:112-1047	q1	q2	NOTEST	67.8335	36.2193	-0.90524	0	1	1	no
XLOC_107549	XLOC_107549	-	AADN03025676.1:168-1060	q1	q2	OK	528.209	280.865	-0.911231	-1.05939	0.03645	0.260026	no
XLOC_029104	XLOC_029104	-	13:1686377-1692801	q1	q2	NOTEST	72.9113	38.7227	-0.912961	0	1	1	no
XLOC_090126	XLOC_090126	-	6:14352119-14354352	q1	q2	NOTEST	85.5191	45.4052	-0.913387	0	1	1	no
XLOC_061625	XLOC_061625	-	3:56025071-56027191	q1	q2	NOTEST	49.4068	25.961	-0.928367	0	1	1	no
XLOC_073718	XLOC_073718	-	4:877316-878859	q1	q2	NOTEST	54.4485	28.5539	-0.931204	0	1	1	no
XLOC_101226	XLOC_101226	-	9:13676938-13686712	q1	q2	NOTEST	62.9671	33.0064	-0.93185	0	1	1	no
XLOC_061807	XLOC_061807	-	3:95256162-95258369	q1	q2	NOTEST	43.3529	22.7213	-0.932083	0	1	1	no
XLOC_104928	XLOC_104928	-	AADN03014494.1:2-898	q1	q2	NOTEST	109.935	57.3096	-0.939801	0	1	1	no
XLOC_107314	XLOC_107314	-	AADN03024602.1:0-1137	q1	q2	OK	491.625	255.776	-0.942678	-1.25624	0.0169	0.156794	no
XLOC_098019	XLOC_098019	-	8:14741328-14762231	q1	q2	NOTEST	27.7469	14.4204	-0.944213	0	1	1	no
XLOC_060763	XLOC_060763	-	3:39154308-39159766	q1	q2	NOTEST	69.0227	35.6783	-0.952023	0	1	1	no
XLOC_038579	XLOC_038579	-	2:104230182-104264682	q1	q2	NOTEST	81.0255	41.8795	-0.952132	0	1	1	no
XLOC_000812	XLOC_000812	-	1:106587548-106598070	q1	q2	NOTEST	44.8025	23.126	-0.954064	0	1	1	no
XLOC_061532	XLOC_061532	-	3:42323431-42367381	q1	q2	NOTEST	31.73	16.298	-0.961157	0	1	1	no
XLOC_031255	XLOC_031255	-	14:9843245-9845201	q1	q2	NOTEST	73.71	37.8062	-0.963237	0	1	1	no
XLOC_038418	XLOC_038418	-	2:72554327-72556145	q1	q2	NOTEST	39.4795	20.2292	-0.964664	0	1	1	no
XLOC_002271	XLOC_002271	-	1:160963824-160966599	q1	q2	NOTEST	96.3812	49.2784	-0.967797	0	1	1	no
XLOC_054122	XLOC_054122	-	20:806612-808324	q1	q2	NOTEST	70.1962	35.6293	-0.978328	0	1	1	no
XLOC_057834	XLOC_057834	-	24:1581968-1593075	q1	q2	NOTEST	43.0876	21.8616	-0.978877	0	1	1	no
XLOC_037899	XLOC_037899	-	2:138460719-138469816	q1	q2	OK	122.975	61.8259	-0.99208	-1.09015	0.04315	0.273647	no
XLOC_053946	XLOC_053946	-	20:4277842-4286980	q1	q2	NOTEST	45.6063	22.9244	-0.992348	0	1	1	no
XLOC_106625	XLOC_106625	-	AADN03021613.1:193-1722	q1	q2	OK	525.306	264.01	-0.992567	-1.24608	0.0161	0.153136	no
XLOC_060745	XLOC_060745	-	3:37566543-37571019	q1	q2	NOTEST	56.5137	28.2356	-1.00109	0	1	1	no
XLOC_058864	XLOC_058864	-	26:5314891-5316264	q1	q2	NOTEST	47.5367	23.7239	-1.0027	0	1	1	no
XLOC_105507	XLOC_105507	-	AADN03016960.1:25-1351	q1	q2	OK	121.116	60.1416	-1.00995	-1.12718	0.0501	0.304222	no
XLOC_110659	XLOC_110659	-	Z:55588132-55589986	q1	q2	NOTEST	53.0574	26.2307	-1.0163	0	1	1	no
XLOC_001263	XLOC_001263	-	1:193144425-193146577	q1	q2	NOTEST	58.0796	28.686	-1.01769	0	1	1	no
XLOC_055911	XLOC_055911	-	21:5809163-5810784	q1	q2	NOTEST	45.9942	22.6804	-1.02	0	1	1	no
XLOC_090270	XLOC_090270	-	6:27199501-27202633	q1	q2	NOTEST	76.6988	37.8159	-1.02021	0	1	1	no
XLOC_097846	XLOC_097846	-	8:28750703-28757585	q1	q2	NOTEST	33.8652	16.6575	-1.02363	0	1	1	no
XLOC_090611	XLOC_090611	-	6:30237806-30240864	q1	q2	OK	105.693	51.9618	-1.02436	-1.12828	0.0245	0.201221	no
XLOC_106582	XLOC_106582	-	AADN03021459.1:580-1323	q1	q2	OK	414.985	203.798	-1.02592	-1.42298	0.0269	0.211359	no
XLOC_105401	XLOC_105401	-	AADN03016482.1:5-1375	q1	q2	NOTEST	15.2576	7.45932	-1.03242	0	1	1	no
XLOC_029150	XLOC_029150	-	13:8056973-8059555	q1	q2	NOTEST	81.7283	39.8975	-1.03454	0	1	1	no
XLOC_033910	XLOC_033910	-	17:40304-124608	q1	q2	NOTEST	40.586	19.8035	-1.03522	0	1	1	no
XLOC_000754	XLOC_000754	-	1:94668125-94670886	q1	q2	NOTEST	68.1256	33.172	-1.03823	0	1	1	no
XLOC_104533	XLOC_104533	-	AADN03012714.1:150-1651	q1	q2	NOTEST	24.599	11.9342	-1.0435	0	1	1	no
XLOC_001545	XLOC_001545	-	1:44218751-44227074	q1	q2	NOTEST	86.204	41.3799	-1.05883	0	1	1	no
XLOC_061534	XLOC_061534	-	3:43298845-43327993	q1	q2	NOTEST	22.5533	10.7984	-1.06253	0	1	1	no
XLOC_028921	XLOC_028921	-	13:6090243-6330297	q1	q2	OK	166.269	79.2709	-1.06866	-0.871927	0.07195	0.384011	no
XLOC_083647	XLOC_083647	-	5:16498221-16514452	q1	q2	NOTEST	69.7119	33.1292	-1.0733	0	1	1	no
XLOC_000635	XLOC_000635	-	1:77939887-77941330	q1	q2	NOTEST	59.2869	28.1391	-1.07514	0	1	1	no
XLOC_094297	XLOC_094297	-	7:28214690-28237843	q1	q2	NOTEST	28.3011	13.3473	-1.08431	0	1	1	no
XLOC_109383	XLOC_109383	-	JH376260.1:1543-5603	q1	q2	OK	1164.78	548.551	-1.08636	-1.48869	0.00265	0.0452516	yes
XLOC_002296	XLOC_002296	-	1:166695938-166698593	q1	q2	NOTEST	39.4713	18.569	-1.08791	0	1	1	no
XLOC_097754	XLOC_097754	-	8:20800447-20802826	q1	q2	NOTEST	45.5741	21.2983	-1.09748	0	1	1	no
XLOC_034087	XLOC_034087	-	17:40304-124608	q1	q2	OK	1762.45	822.601	-1.09932	-0.257348	0.4674	0.778292	no
XLOC_106704	XLOC_106704	-	AADN03021955.1:1-1016	q1	q2	OK	205.733	95.7096	-1.10404	-1.34281	0.01885	0.171706	no
XLOC_038683	XLOC_038683	-	2:124359448-124364470	q1	q2	NOTEST	69.1248	32.0021	-1.11104	0	1	1	no
XLOC_107295	XLOC_107295	-	AADN03024536.1:0-2094	q1	q2	OK	1117.29	515.529	-1.11588	-1.53971	0.0027	0.0452516	yes
XLOC_101023	XLOC_101023	-	9:17214444-17239748	q1	q2	NOTEST	35.185	16.1531	-1.12315	0	1	1	no
XLOC_038353	XLOC_038353	-	2:61121385-61125421	q1	q2	NOTEST	47.376	21.7148	-1.12548	0	1	1	no
XLOC_032712	XLOC_032712	-	15:2036014-2038146	q1	q2	NOTEST	28.3719	12.9112	-1.13584	0	1	1	no
XLOC_104870	XLOC_104870	-	AADN03014194.1:23-965	q1	q2	NOTEST	61.509	27.9587	-1.1375	0	1	1	no
XLOC_038765	XLOC_038765	-	2:138481718-138489206	q1	q2	NOTEST	44.6417	20.2809	-1.13827	0	1	1	no
XLOC_027065	XLOC_027065	-	12:13610591-13614564	q1	q2	NOTEST	33.3222	15.095	-1.14241	0	1	1	no
XLOC_104281	XLOC_104281	-	AADN03011654.1:56-2236	q1	q2	OK	240.836	109.015	-1.14352	-1.29762	0.0136	0.136272	no
XLOC_002421	XLOC_002421	-	1:184652312-184654262	q1	q2	NOTEST	60.8418	27.5129	-1.14495	0	1	1	no
XLOC_106921	XLOC_106921	-	AADN03022889.1:44-1671	q1	q2	OK	115.906	52.3211	-1.14749	-1.08188	0.04385	0.274611	no
XLOC_109419	XLOC_109419	-	JH376276.1:3969-11738	q1	q2	OK	253.76	114.542	-1.14759	-0.835173	0.09705	0.453198	no
XLOC_058989	XLOC_058989	-	26:5008412-5010062	q1	q2	NOTEST	30.2297	13.5516	-1.1575	0	1	1	no
XLOC_037438	XLOC_037438	-	2:46792740-46796160	q1	q2	NOTEST	59.5724	26.6836	-1.15869	0	1	1	no
XLOC_073690	XLOC_073690	-	4:87402541-87409096	q1	q2	NOTEST	71.3298	31.9394	-1.15917	0	1	1	no
XLOC_109558	XLOC_109558	-	JH376330.1:26410-34336	q1	q2	NOTEST	12.6333	5.57366	-1.18054	0	1	1	no
XLOC_029023	XLOC_029023	-	13:13775264-13783279	q1	q2	NOTEST	43.0136	18.9331	-1.18388	0	1	1	no
XLOC_110389	XLOC_110389	-	Z:17211451-17215804	q1	q2	NOTEST	34.0449	14.9295	-1.18927	0	1	1	no
XLOC_084123	XLOC_084123	-	5:11583270-11588073	q1	q2	OK	132.725	58.0721	-1.19252	-1.16005	0.0291	0.224294	no
XLOC_000786	XLOC_000786	-	1:103478677-103481553	q1	q2	NOTEST	54.5739	23.8553	-1.1939	0	1	1	no
XLOC_093958	XLOC_093958	-	7:22681309-22706507	q1	q2	OK	104.934	45.8633	-1.19407	-1.12498	0.02435	0.201221	no
XLOC_034085	XLOC_034085	-	17:40304-124608	q1	q2	OK	1407.93	614.959	-1.19502	-0.913611	0.2028	0.631696	no
XLOC_024859	XLOC_024859	-	11:17039434-17040458	q1	q2	NOTEST	52.056	22.6818	-1.19853	0	1	1	no
XLOC_103520	XLOC_103520	-	AADN03009281.1:142-1252	q1	q2	NOTEST	64.7441	28.0281	-1.20787	0	1	1	no
XLOC_055899	XLOC_055899	-	21:5305200-5309419	q1	q2	NOTEST	39.1953	16.9619	-1.20838	0	1	1	no
XLOC_107062	XLOC_107062	-	AADN03023521.1:13397-14397	q1	q2	NOTEST	76.7375	33.1951	-1.20896	0	1	1	no
XLOC_000168	XLOC_000168	-	1:30614836-30660847	q1	q2	OK	116.231	50.27	-1.20923	-0.994332	0.06075	0.353904	no
XLOC_107391	XLOC_107391	-	AADN03024925.1:423-1529	q1	q2	OK	210.877	91.0459	-1.21174	-1.43287	0.02405	0.201221	no
XLOC_060491	XLOC_060491	-	3:3309698-3313984	q1	q2	NOTEST	51.9068	22.3981	-1.21255	0	1	1	no
XLOC_107425	XLOC_107425	-	AADN03025057.1:324-1690	q1	q2	NOTEST	33.2201	14.2668	-1.21939	0	1	1	no
XLOC_084386	XLOC_084386	-	5:41625865-41634620	q1	q2	NOTEST	25.5061	10.9293	-1.22264	0	1	1	no
XLOC_002252	XLOC_002252	-	1:148540675-148553043	q1	q2	NOTEST	39.4369	16.8947	-1.22297	0	1	1	no
XLOC_053934	XLOC_053934	-	20:2816729-2822176	q1	q2	NOTEST	19.592	8.36673	-1.22753	0	1	1	no
XLOC_110054	XLOC_110054	-	LGE64:97674-99456	q1	q2	NOTEST	60.4458	25.4526	-1.24783	0	1	1	no
XLOC_060774	XLOC_060774	-	3:40083722-40089413	q1	q2	OK	112.54	47.3395	-1.24933	-1.43736	0.00575	0.07515	no
XLOC_109506	XLOC_109506	-	JH376305.1:1342-9291	q1	q2	NOTEST	57.7437	24.1267	-1.25903	0	1	1	no
XLOC_104994	XLOC_104994	-	AADN03014760.1:2753-3815	q1	q2	NOTEST	40.3955	16.8285	-1.26328	0	1	1	no
XLOC_037721	XLOC_037721	-	2:103143294-103149035	q1	q2	NOTEST	31.8911	13.2143	-1.27105	0	1	1	no
XLOC_024537	XLOC_024537	-	11:2693757-2696282	q1	q2	OK	579.061	238.453	-1.28001	-0.7821	0.19015	0.617361	no
XLOC_084471	XLOC_084471	-	5:52413385-52415586	q1	q2	NOTEST	31.9476	13.1515	-1.28047	0	1	1	no
XLOC_097662	XLOC_097662	-	8:11393256-11395800	q1	q2	NOTEST	64.6371	26.1436	-1.3059	0	1	1	no
XLOC_106009	XLOC_106009	-	AADN03018954.1:0-1302	q1	q2	OK	670.698	270.83	-1.30827	-1.1289	0.0382	0.265808	no
XLOC_104526	XLOC_104526	-	AADN03012670.1:70-1718	q1	q2	OK	952.433	384.275	-1.30948	-1.49931	0.0028	0.0452516	yes
XLOC_000092	XLOC_000092	-	1:14085329-14086342	q1	q2	NOTEST	24.7993	10.0017	-1.31005	0	1	1	no
XLOC_037826	XLOC_037826	-	2:122704995-122707577	q1	q2	NOTEST	37.2583	15.0002	-1.31258	0	1	1	no
XLOC_107848	XLOC_107848	-	AADN03026843.1:388-1060	q1	q2	OK	187.736	75.154	-1.32078	-2.84002	0.0119	0.126849	no
XLOC_038772	XLOC_038772	-	2:140658087-140660318	q1	q2	NOTEST	45.8604	18.041	-1.34597	0	1	1	no
XLOC_002274	XLOC_002274	-	1:161500327-161502272	q1	q2	OK	112.584	44.2575	-1.347	-1.26971	0.0162	0.153136	no
XLOC_055718	XLOC_055718	-	21:3001193-3009839	q1	q2	NOTEST	99.4857	38.9131	-1.35423	0	1	1	no
XLOC_083946	XLOC_083946	-	5:53132004-53134405	q1	q2	NOTEST	98.4486	38.3796	-1.35903	0	1	1	no
XLOC_090042	XLOC_090042	-	6:3204013-3221048	q1	q2	NOTEST	30.0872	11.7072	-1.36176	0	1	1	no
XLOC_037931	XLOC_037931	-	2:148495571-148507707	q1	q2	NOTEST	22.2902	8.62452	-1.36989	0	1	1	no
XLOC_107076	XLOC_107076	-	AADN03023608.1:86-1023	q1	q2	OK	445.617	172.082	-1.37271	-1.60397	0.0025	0.0452516	yes
XLOC_110052	XLOC_110052	-	LGE64:945-59684	q1	q2	NOTEST	96.1887	37.1355	-1.37307	0	1	1	no
XLOC_090156	XLOC_090156	-	6:16568099-16637357	q1	q2	NOTEST	67.5736	26.0639	-1.3744	0	1	1	no
XLOC_026917	XLOC_026917	-	12:351696-355267	q1	q2	NOTEST	42.117	16.2081	-1.37769	0	1	1	no
XLOC_110071	XLOC_110071	-	LGE64:945-59684	q1	q2	NOTEST	66.7234	25.5988	-1.38212	0	1	1	no
XLOC_038391	XLOC_038391	-	2:66944576-66946220	q1	q2	NOTEST	45.5062	17.3451	-1.39153	0	1	1	no
XLOC_059465	XLOC_059465	-	27:1512171-1513003	q1	q2	NOTEST	57.9739	21.9705	-1.39983	0	1	1	no
XLOC_109110	XLOC_109110	-	JH376055.1:0-1722	q1	q2	OK	282.059	106.522	-1.40485	-1.98493	0.0005	0.0147353	yes
XLOC_032664	XLOC_032664	-	15:11102953-11104217	q1	q2	NOTEST	29.2617	10.9904	-1.41277	0	1	1	no
XLOC_083825	XLOC_083825	-	5:37186853-37191424	q1	q2	NOTEST	52.1068	19.5238	-1.41624	0	1	1	no
XLOC_109862	XLOC_109862	-	JH376405.1:7077-23248	q1	q2	NOTEST	16.1285	6.03142	-1.41904	0	1	1	no
XLOC_038038	XLOC_038038	-	2:15326706-15355012	q1	q2	NOTEST	52.8908	19.7518	-1.42103	0	1	1	no
XLOC_105135	XLOC_105135	-	AADN03015347.1:7-363	q1	q2	OK	2395.1	893.624	-1.42235	-1.84823	0.0018	0.037575	yes
XLOC_034091	XLOC_034091	-	17:40304-124608	q1	q2	OK	482.48	179.794	-1.42412	-0.30781	0.3327	0.696599	no
XLOC_073644	XLOC_073644	-	4:81022465-81043389	q1	q2	NOTEST	45.9058	16.9988	-1.43325	0	1	1	no
XLOC_027272	XLOC_027272	-	12:13788930-13791703	q1	q2	NOTEST	44.6763	16.5248	-1.43488	0	1	1	no
XLOC_038335	XLOC_038335	-	2:57079608-57081612	q1	q2	NOTEST	46.225	17.006	-1.44263	0	1	1	no
XLOC_105285	XLOC_105285	-	AADN03015983.1:0-2072	q1	q2	OK	807.056	295.529	-1.44937	-1.61472	0.00215	0.043086	yes
XLOC_108176	XLOC_108176	-	JH375242.1:16660-121838	q1	q2	NOTEST	65.1137	23.7942	-1.45235	0	1	1	no
XLOC_097845	XLOC_097845	-	8:28744829-28749427	q1	q2	NOTEST	35.3389	12.8878	-1.45525	0	1	1	no
XLOC_022421	XLOC_022421	-	10:12687999-12693640	q1	q2	NOTEST	36.8224	13.4151	-1.45672	0	1	1	no
XLOC_037692	XLOC_037692	-	2:98548664-98549799	q1	q2	NOTEST	61.2719	22.2631	-1.46057	0	1	1	no
XLOC_000395	XLOC_000395	-	1:54893209-54899260	q1	q2	NOTEST	41.3645	14.9845	-1.46492	0	1	1	no
XLOC_053944	XLOC_053944	-	20:4240203-4259862	q1	q2	NOTEST	46.4436	16.8052	-1.46657	0	1	1	no
XLOC_108058	XLOC_108058	-	JH375210.1:1280-13572	q1	q2	NOTEST	39.6439	14.3384	-1.46722	0	1	1	no
XLOC_094076	XLOC_094076	-	7:3585554-3587510	q1	q2	NOTEST	60.1397	21.5936	-1.47772	0	1	1	no
XLOC_061800	XLOC_061800	-	3:93059172-93064081	q1	q2	OK	108.791	38.9463	-1.482	-1.3051	0.0241	0.201221	no
XLOC_033959	XLOC_033959	-	17:3974403-3976664	q1	q2	NOTEST	32.6604	11.665	-1.48536	0	1	1	no
XLOC_022406	XLOC_022406	-	10:11691290-11701655	q1	q2	NOTEST	82.8621	29.5022	-1.48989	0	1	1	no
XLOC_056500	XLOC_056500	-	22:3968679-3976654	q1	q2	NOTEST	68.3744	24.3071	-1.49208	0	1	1	no
XLOC_054147	XLOC_054147	-	20:2891501-2893070	q1	q2	NOTEST	42.1072	14.9686	-1.49213	0	1	1	no
XLOC_106808	XLOC_106808	-	AADN03022401.1:256-1122	q1	q2	OK	126.693	44.8883	-1.49693	-0.975984	0.06665	0.362953	no
XLOC_000062	XLOC_000062	-	1:7003281-7004514	q1	q2	NOTEST	46.5246	16.407	-1.50368	0	1	1	no
XLOC_038599	XLOC_038599	-	2:109218790-109221011	q1	q2	NOTEST	67.0641	23.5294	-1.51108	0	1	1	no
XLOC_031304	XLOC_031304	-	14:13653237-13661582	q1	q2	OK	222.488	76.5317	-1.5396	-2.04701	0.0003	0.0107357	yes
XLOC_109853	XLOC_109853	-	JH376401.1:5284-11263	q1	q2	OK	223.829	76.8739	-1.54183	-1.90389	0.0004	0.012525	yes
XLOC_083940	XLOC_083940	-	5:51869841-51871755	q1	q2	NOTEST	38.1667	12.9483	-1.55955	0	1	1	no
XLOC_059261	XLOC_059261	-	27:145128-154884	q1	q2	NOTEST	43.1164	14.6261	-1.5597	0	1	1	no
XLOC_106779	XLOC_106779	-	AADN03022270.1:0-1065	q1	q2	OK	423.884	143.563	-1.56199	-1.38096	0.01355	0.136272	no
XLOC_073296	XLOC_073296	-	4:24343941-24346447	q1	q2	OK	763.307	257.865	-1.56565	-1.55245	0.0059	0.07515	no
XLOC_090195	XLOC_090195	-	6:20596280-20599582	q1	q2	NOTEST	61.5218	20.2313	-1.60451	0	1	1	no
XLOC_034089	XLOC_034089	-	17:40304-124608	q1	q2	OK	599.021	195.904	-1.61246	-0.753296	0.611	0.847686	no
XLOC_090343	XLOC_090343	-	6:1553548-1555136	q1	q2	NOTEST	63.5075	20.7505	-1.61378	0	1	1	no
XLOC_029042	XLOC_029042	-	13:15530785-15555918	q1	q2	NOTEST	23.1503	7.53256	-1.61982	0	1	1	no
XLOC_061655	XLOC_061655	-	3:61841929-61852358	q1	q2	NOTEST	54.1685	17.5453	-1.62637	0	1	1	no
XLOC_109786	XLOC_109786	-	JH376393.1:42896-150636	q1	q2	NOTEST	42.8109	13.7916	-1.63419	0	1	1	no
XLOC_090478	XLOC_090478	-	6:17170235-17173315	q1	q2	NOTEST	44.2126	14.2385	-1.63466	0	1	1	no
XLOC_056498	XLOC_056498	-	22:3025017-3026002	q1	q2	NOTEST	43.2966	13.942	-1.63481	0	1	1	no
XLOC_105024	XLOC_105024	-	AADN03014889.1:21-1062	q1	q2	OK	1016.17	326.804	-1.63664	-2.13406	5e-05	0.00278333	yes
XLOC_027086	XLOC_027086	-	12:18549153-18553246	q1	q2	NOTEST	37.7795	12.0781	-1.64521	0	1	1	no
XLOC_084277	XLOC_084277	-	5:28063751-28068703	q1	q2	NOTEST	50.8484	16.1802	-1.65198	0	1	1	no
XLOC_001157	XLOC_001157	-	1:176389798-176393186	q1	q2	NOTEST	40.3404	12.8252	-1.65324	0	1	1	no
XLOC_034086	XLOC_034086	-	17:40304-124608	q1	q2	OK	977.621	309.715	-1.65833	-0.901941	0.0394	0.270403	no
XLOC_024602	XLOC_024602	-	11:11101768-11155507	q1	q2	NOTEST	46.5357	14.6032	-1.67205	0	1	1	no
XLOC_084457	XLOC_084457	-	5:51331620-51333279	q1	q2	NOTEST	65.3644	20.4579	-1.67585	0	1	1	no
XLOC_106879	XLOC_106879	-	AADN03022735.1:28-1619	q1	q2	OK	611.11	189.941	-1.68588	-1.268	0.05905	0.3507	no
XLOC_094075	XLOC_094075	-	7:3551371-3562997	q1	q2	NOTEST	46.9156	14.2798	-1.71609	0	1	1	no
XLOC_061737	XLOC_061737	-	3:78181577-78184384	q1	q2	NOTEST	36.0564	10.8866	-1.7277	0	1	1	no
XLOC_083768	XLOC_083768	-	5:29106555-29110097	q1	q2	NOTEST	51.1241	15.3781	-1.73313	0	1	1	no
XLOC_106878	XLOC_106878	-	AADN03022735.1:28-1619	q1	q2	OK	1066.5	319.192	-1.74039	-1.38815	0.00555	0.07515	no
XLOC_109415	XLOC_109415	-	JH376274.1:85-1715	q1	q2	NOTEST	108.271	32.3874	-1.74114	0	1	1	no
XLOC_108534	XLOC_108534	-	JH375537.1:3414-4539	q1	q2	NOTEST	21.2814	6.34934	-1.74491	0	1	1	no
XLOC_109555	XLOC_109555	-	JH376330.1:10869-26230	q1	q2	NOTEST	41.7978	12.2129	-1.77502	0	1	1	no
XLOC_090046	XLOC_090046	-	6:3998596-4000283	q1	q2	NOTEST	42.7651	12.2663	-1.80174	0	1	1	no
XLOC_105701	XLOC_105701	-	AADN03017712.1:5-1287	q1	q2	OK	3409.68	977.378	-1.80265	-2.12185	0.0001	0.00455455	yes
XLOC_032882	XLOC_032882	-	15:12509662-12516872	q1	q2	NOTEST	36.1606	10.3381	-1.80645	0	1	1	no
XLOC_031093	XLOC_031093	-	14:13667924-13672290	q1	q2	NOTEST	67.4548	19.171	-1.81499	0	1	1	no
XLOC_073932	XLOC_073932	-	4:24343941-24346447	q1	q2	OK	1547.69	439.31	-1.8168	-1.55716	0.0045	0.0663088	no
XLOC_094312	XLOC_094312	-	7:30797899-30819356	q1	q2	NOTEST	56.0123	15.8222	-1.82379	0	1	1	no
XLOC_061109	XLOC_061109	-	3:100467635-100491002	q1	q2	NOTEST	86.1675	24.101	-1.83805	0	1	1	no
XLOC_109206	XLOC_109206	-	JH376151.1:21542-23697	q1	q2	OK	120.315	33.4597	-1.84632	-2.16853	0.0008	0.0210947	yes
XLOC_109855	XLOC_109855	-	JH376402.1:20056-23996	q1	q2	NOTEST	73.6389	20.1574	-1.86916	0	1	1	no
XLOC_037849	XLOC_037849	-	2:127035775-127037794	q1	q2	NOTEST	36.7885	9.97757	-1.88249	0	1	1	no
XLOC_093766	XLOC_093766	-	7:2975612-2978045	q1	q2	NOTEST	52.8724	14.2578	-1.89077	0	1	1	no
XLOC_110051	XLOC_110051	-	LGE64:945-59684	q1	q2	NOTEST	28.1519	7.51059	-1.90623	0	1	1	no
XLOC_084132	XLOC_084132	-	5:12055313-12057952	q1	q2	NOTEST	73.5733	19.3639	-1.92581	0	1	1	no
XLOC_105140	XLOC_105140	-	AADN03015359.1:32-7291	q1	q2	OK	159.759	42.0067	-1.9272	-1.64264	0.006	0.07515	no
XLOC_034088	XLOC_034088	-	17:40304-124608	q1	q2	OK	745.746	192.723	-1.95216	-0.680677	0.07605	0.388786	no
XLOC_027116	XLOC_027116	-	12:1141898-1150243	q1	q2	NOTEST	98.3667	25.4194	-1.95224	0	1	1	no
XLOC_038126	XLOC_038126	-	2:28982755-28988428	q1	q2	NOTEST	49.8409	12.8309	-1.9577	0	1	1	no
XLOC_105496	XLOC_105496	-	AADN03016879.1:51-1253	q1	q2	NOTEST	28.823	7.41428	-1.95884	0	1	1	no
XLOC_083648	XLOC_083648	-	5:16518528-16529514	q1	q2	NOTEST	58.7164	15.0569	-1.96334	0	1	1	no
XLOC_107595	XLOC_107595	-	AADN03025837.1:42-931	q1	q2	OK	153.225	38.6337	-1.98772	-1.53513	0.0211	0.18877	no
XLOC_093855	XLOC_093855	-	7:12849455-12853000	q1	q2	NOTEST	30.4728	7.65966	-1.99217	0	1	1	no
XLOC_106646	XLOC_106646	-	AADN03021718.1:202-1080	q1	q2	OK	6005.97	1494.93	-2.00632	-2.33578	5e-05	0.00278333	yes
XLOC_000258	XLOC_000258	-	1:45950199-45973420	q1	q2	NOTEST	17.9354	4.43047	-2.01728	0	1	1	no
XLOC_073412	XLOC_073412	-	4:43243365-43247224	q1	q2	NOTEST	66.9024	16.2472	-2.04187	0	1	1	no
XLOC_031335	XLOC_031335	-	14:15139017-15142719	q1	q2	NOTEST	40.0281	9.55056	-2.06735	0	1	1	no
XLOC_107752	XLOC_107752	-	AADN03026468.1:23-1490	q1	q2	OK	3196.49	671.627	-2.25076	-2.42546	5e-05	0.00278333	yes
XLOC_000410	XLOC_000410	-	1:56695352-56696860	q1	q2	NOTEST	41.4896	8.6664	-2.25925	0	1	1	no
XLOC_061490	XLOC_061490	-	3:37728690-37730672	q1	q2	NOTEST	52.8265	10.7667	-2.29468	0	1	1	no
XLOC_104357	XLOC_104357	-	AADN03012007.1:5604-7865	q1	q2	NOTEST	13.6267	2.75662	-2.30546	0	1	1	no
XLOC_090342	XLOC_090342	-	6:1461859-1463123	q1	q2	NOTEST	68.8853	13.7978	-2.31975	0	1	1	no
XLOC_002280	XLOC_002280	-	1:163838426-163841087	q1	q2	NOTEST	42.1169	8.41961	-2.32258	0	1	1	no
XLOC_002000	XLOC_002000	-	1:103139979-103141500	q1	q2	NOTEST	61.4192	11.9498	-2.3617	0	1	1	no
XLOC_061459	XLOC_061459	-	3:33201648-33204136	q1	q2	NOTEST	52.4895	10.1774	-2.36665	0	1	1	no
XLOC_061806	XLOC_061806	-	3:95217513-95255958	q1	q2	NOTEST	59.8803	11.5532	-2.37379	0	1	1	no
XLOC_109073	XLOC_109073	-	JH376011.1:2805-4473	q1	q2	OK	303.464	57.9883	-2.38769	-1.80522	0.0116	0.126339	no
XLOC_107083	XLOC_107083	-	AADN03023638.1:14-751	q1	q2	OK	125.887	23.7343	-2.40709	-1.42017	0.04245	0.273302	no
XLOC_032507	XLOC_032507	-	15:2820581-2824595	q1	q2	NOTEST	80.7793	14.9691	-2.432	0	1	1	no
XLOC_101024	XLOC_101024	-	9:17358596-17377350	q1	q2	NOTEST	37.1234	6.60452	-2.4908	0	1	1	no
XLOC_000656	XLOC_000656	-	1:79633637-79639951	q1	q2	NOTEST	54.5947	8.78676	-2.63536	0	1	1	no
XLOC_037229	XLOC_037229	-	2:11215515-11216828	q1	q2	NOTEST	35.8743	5.77105	-2.63604	0	1	1	no
XLOC_107222	XLOC_107222	-	AADN03024216.1:3-2423	q1	q2	NOTEST	62.0999	9.94539	-2.64249	0	1	1	no
XLOC_002121	XLOC_002121	-	1:121910900-121922598	q1	q2	NOTEST	36.0478	5.72802	-2.65381	0	1	1	no
XLOC_029031	XLOC_029031	-	13:14799173-14827507	q1	q2	NOTEST	31.6878	4.82836	-2.71432	0	1	1	no
XLOC_038697	XLOC_038697	-	2:126190351-126193423	q1	q2	NOTEST	41.4453	6.14313	-2.75416	0	1	1	no
XLOC_001769	XLOC_001769	-	1:67241901-67259851	q1	q2	NOTEST	21.8212	3.16204	-2.7868	0	1	1	no
XLOC_107372	XLOC_107372	-	AADN03024860.1:0-1023	q1	q2	OK	1949.69	280.911	-2.79506	-2.53555	0.00085	0.0212925	yes
XLOC_106264	XLOC_106264	-	AADN03020084.1:8-995	q1	q2	OK	429.048	61.1088	-2.81169	-2.36793	0.00075	0.020875	yes
XLOC_105225	XLOC_105225	-	AADN03015717.1:329-1427	q1	q2	OK	1392.82	198.243	-2.81266	-2.80842	5e-05	0.00278333	yes
XLOC_028949	XLOC_028949	-	13:9172210-9173616	q1	q2	NOTEST	40.9468	5.56852	-2.87838	0	1	1	no
XLOC_097909	XLOC_097909	-	8:4806883-4811968	q1	q2	NOTEST	44.3014	5.98811	-2.88718	0	1	1	no
XLOC_104891	XLOC_104891	-	AADN03014305.1:89-912	q1	q2	NOTEST	62.1411	7.98103	-2.9609	0	1	1	no
XLOC_107647	XLOC_107647	-	AADN03026044.1:748-1538	q1	q2	OK	2453.09	298.952	-3.03662	-3.15343	5e-05	0.00278333	yes
XLOC_106700	XLOC_106700	-	AADN03021946.1:8-1557	q1	q2	OK	2716.78	310.574	-3.12889	-3.31628	5e-05	0.00278333	yes
XLOC_000900	XLOC_000900	-	1:121761586-121764453	q1	q2	OK	127.444	14.2674	-3.15907	-1.20812	0.1	0.455188	no
XLOC_093733	XLOC_093733	-	7:1029991-1031898	q1	q2	NOTEST	31.8003	2.14456	-3.89029	0	1	1	no
XLOC_037207	XLOC_037207	-	2:6472943-6482642	q1	q2	NOTEST	29.2621	1.92334	-3.92735	0	1	1	no
XLOC_106739	XLOC_106739	-	AADN03022135.1:0-1077	q1	q2	OK	6073.94	389.41	-3.96327	-2.94095	5e-05	0.00278333	yes
XLOC_104286	XLOC_104286	-	AADN03011680.1:0-1322	q1	q2	OK	272.21	17.3134	-3.97476	-1.75988	0.08045	0.407126	no
XLOC_107884	XLOC_107884	-	AADN03027032.1:5-1157	q1	q2	OK	8031.07	498.877	-4.00884	-3.72518	5e-05	0.00278333	yes
XLOC_002276	XLOC_002276	-	1:162654885-162656180	q1	q2	NOTEST	88.5477	4.74224	-4.22281	0	1	1	no
XLOC_031302	XLOC_031302	-	14:13628203-13646658	q1	q2	NOTEST	65.0158	3.23921	-4.32708	0	1	1	no
XLOC_106988	XLOC_106988	-	AADN03023146.1:0-1058	q1	q2	OK	791.539	37.5147	-4.39913	-2.84208	0.00225	0.0433558	yes
XLOC_090101	XLOC_090101	-	6:10644947-10690317	q1	q2	NOTEST	47.3006	1.93007	-4.61513	0	1	1	no
XLOC_105792	XLOC_105792	-	AADN03018107.1:198-1024	q1	q2	OK	6427.46	205.773	-4.96513	-4.26998	0.252	0.647272	no
XLOC_107751	XLOC_107751	-	AADN03026468.1:23-1490	q1	q2	OK	312.136	3.00637	-6.69801	-0.529942	0.25655	0.647272	no
XLOC_094321	XLOC_094321	-	7:33213578-33237445	q1	q2	NOTEST	23.2683	0.0204916	-10.1491	0	1	1	no
